# Supplementary material for: Real-space machine learning of correlation density functionals
Source: Nat Commun. 2025 Dec 1;16:11306. doi: 10.1038/s41467-025-66450-z (PMC12722768; doi:10.1038/s41467-025-66450-z)
Supplement: Supplementary file 3 — Source Data [file 41467_2025_66450_MOESM3_ESM.zip]

Archive with 11 entries (6 files):
- Source Data files/
- Source Data files/Source_Data.xlsx
- Source Data files/Source_data_Fig2_cube_files/
- Source Data files/Source_data_Fig2_cube_files/Fig2b_source_data/
- Source Data files/Source_data_Fig2_cube_files/Fig2b_source_data/Fig2b.cube
- Source Data files/Source_data_Fig2_cube_files/Fig2c_source_data/
- Source Data files/Source_data_Fig2_cube_files/Fig2c_source_data/ec_int_os_kappa=1.4.cube
- Source Data files/Source_data_Fig2_cube_files/Fig2c_source_data/ec_int_os_kappa=inf.cube
- Source Data files/Source_data_Fig2_cube_files/Fig2d_source_data/
- Source Data files/Source_data_Fig2_cube_files/Fig2d_source_data/ec_int_ss_kappa=1.4.cube
- Source Data files/Source_data_Fig2_cube_files/Fig2d_source_data/ec_int_ss_kappa=inf.cube
