# Supplementary material for: Real-space machine learning of correlation density functionals
Source: Nat Commun. 2025 Dec 1;16:11306. doi: 10.1038/s41467-025-66450-z (PMC12722768; doi:10.1038/s41467-025-66450-z)
Supplement: Supplementary file 3 — Source Data [file 41467_2025_66450_MOESM3_ESM.zip › Source Data files/Source_Data.xlsx]

## Sheet: Figure 1(c,top)
	$e_c(r)$ (a.u.)
Distance from nucleus (a.u.)	$\kappa$MP2	ML2 (GES)	ML2 (LES)
0.00014153419867111495	-0.0595729723572731	0.049597909678197716	0.049597909678197716
0.00035533529483138443	-0.05953548476099968	0.048708975739059295	0.048708975739059295
0.0007256309228400818	-0.05940711125731468	0.04773297282298973	0.04773297282298973
0.0013003301621909151	-0.059119924902915955	0.0478633755234967	0.0478633755234967
0.0021292850459236324	-0.05868266522884369	0.049337848178269826	0.049337848178269826
0.0032640076407851317	-0.05807948857545853	0.05072258392745667	0.05072258392745667
0.004757460592044083	-0.05721744894981384	0.052194813311134236	0.052194813311134236
0.006663894534991402	-0.05605638772249222	0.05333019419470148	0.05333019419470148
0.009038717526991398	-0.0545022115111351	0.05318486994482965	0.05318486994482965
0.011938387534515892	-0.05246368795633316	0.05148456173993226	0.05148456173993226
0.015420322240684394	-0.049862176179885864	0.049422837957788214	0.049422837957788214
0.019542822344015002	-0.0466143935918808	0.04599048918035712	0.04599048918035712
0.024365005706905696	-0.04269946739077568	0.04244031878210598	0.04244031878210598
0.029946750487567723	-0.03816216439008713	0.03910944153042795	0.03910944153042795
0.03634864591505051	-0.03312813118100166	0.035545451916527165	0.035545451916527165
0.04363194973611758	-0.02782357856631279	0.03231394678360864	0.03231394678360864
0.05185855162990412	-0.022524898871779442	0.029079046134319237	0.029079046134319237
0.05185855162990412	-0.022524898871779442	0.029079046134319237	0.029079046134319237
0.06109094208535551	-0.017506228759884834	0.025039425983200813	0.025039425983200813
0.071392186389001	-0.013008913956582546	0.020099685316992556	0.020099685316992556
0.071392186389001	-0.013008913025259972	0.020099685316992556	0.020099685316992556
0.08282590349090406	-0.009213856421411037	0.013888893984094871	0.013888893984094871
0.08282590349090406	-0.009213857352733612	0.013888893984094871	0.013888893984094871
0.08282590349090406	-0.009213856421411037	0.013888893984094871	0.013888893984094871
0.09545624961426553	-0.0062419394962489605	0.0052792326886321045	0.0052792326886321045
0.09545624961426553	-0.006241939961910248	0.0052792326886321045	0.0052792326886321045
0.10934790655585354	-0.004173590801656246	-0.00675631340027384	-0.00675631340027384
0.12456607469500013	-0.0030586030334234238	-0.023000203899272664	-0.023000203899272664
0.12456607469500013	-0.0030586030334234238	-0.023000203899272664	-0.023000203899272664
0.12456607469500013	-0.0030586030334234238	-0.023000203899272664	-0.023000203899272664
0.12456607469500013	-0.0030586030334234238	-0.023000203899272664	-0.023000203899272664
0.14117647079183204	-0.0029351161792874336	-0.043732798294628256	-0.043732798294628256
0.14117647079183204	-0.0029351164121180773	-0.043732798294628256	-0.043732798294628256
0.14117647079183204	-0.0029351161792874336	-0.043732798294628256	-0.043732798294628256
0.14117647079183204	-0.0029351164121180773	-0.043732798294628256	-0.043732798294628256
0.14117647079183204	-0.0029351157136261463	-0.043732798294628256	-0.043732798294628256
0.14117647079183204	-0.0029351161792874336	-0.043732798294628256	-0.043732798294628256
0.1592453307134085	-0.0038693153765052557	-0.06563073228525712	-0.06563073228525712
0.1592453307134085	-0.0038693139795213938	-0.06563073228525712	-0.06563073228525712
0.1592453307134085	-0.003869315143674612	-0.06563073228525712	-0.06563073228525712
0.1592453307134085	-0.003869314445182681	-0.06563073228525712	-0.06563073228525712
0.1592453307134085	-0.0038693142123520374	-0.06563073228525712	-0.06563073228525712
0.15924533071340852	-0.0038693146780133247	-0.06563073228525712	-0.06563073228525712
0.15924533071340852	-0.0038693142123520374	-0.06563073228525712	-0.06563073228525712
0.15924533071340852	-0.0038693149108439684	-0.06563073228525712	-0.06563073228525712
0.17883941728158564	-0.005960898939520121	-0.08067766711430673	-0.08067766711430673
0.17883941728158564	-0.0059609003365039825	-0.08067766711430673	-0.08067766711430673
0.17883941728158567	-0.005960899405181408	-0.08067766711430673	-0.08067766711430673
0.20002603349043369	-0.009236430749297142	-0.08343263755730944	-0.08343263755730944
0.2000260334904337	-0.009236429817974567	-0.08343263755730944	-0.08343263755730944
0.2000260334904337	-0.009236429817974567	-0.08343263755730944	-0.08343263755730944
0.2000260334904337	-0.009236430749297142	-0.08343262827033386	-0.08343262827033386
0.20002603349043374	-0.009236429817974567	-0.08343263755730944	-0.08343263755730944
0.22287304139538458	-0.013440421782433987	-0.0739753946651661	-0.0739753946651661
0.22287304139538458	-0.01344042643904686	-0.07397538993692161	-0.07397538993692161
0.22287304139538458	-0.013440425507724285	-0.07397538993692161	-0.07397538993692161
0.22287304139538458	-0.013440422713756561	-0.0739753946651661	-0.0739753946651661
0.2228730413953846	-0.013440425507724285	-0.0739753946651661	-0.0739753946651661
0.2228730413953846	-0.01344042457640171	-0.0739753946651661	-0.0739753946651661
0.2228730413953846	-0.013440421782433987	-0.0739753946651661	-0.0739753946651661
0.2474488870322312	-0.017931660637259483	-0.054535690358136	-0.054535690358136
0.2474488870322312	-0.017931664362549782	-0.05453569828657183	-0.05453569828657183
0.2474488870322312	-0.017931660637259483	-0.05453569432235391	-0.05453569432235391
0.2474488870322312	-0.01793166995048523	-0.054535690358136	-0.054535690358136
0.2474488870322312	-0.01793166995048523	-0.054535690358136	-0.054535690358136
0.2474488870322312	-0.017931664362549782	-0.05453569432235391	-0.05453569432235391
0.24744888703223122	-0.017931660637259483	-0.05453569432235391	-0.05453569432235391
0.24744888703223122	-0.017931664362549782	-0.054535690358136	-0.054535690358136
0.24744888703223122	-0.01793166808784008	-0.05453569432235391	-0.05453569432235391
0.27382263178291716	-0.021925928071141243	-0.02996744685176714	-0.02996744685176714
0.27382263178291716	-0.02192593365907669	-0.029967449266079884	-0.029967449266079884
0.27382263178291716	-0.02192593365907669	-0.02996744685176714	-0.02996744685176714
0.27382263178291716	-0.021925929933786392	-0.02996744685176714	-0.02996744685176714
0.27382263178291716	-0.02192593924701214	-0.029967444437454402	-0.029967444437454402
0.27382263178291716	-0.02192593365907669	-0.029967449266079884	-0.029967449266079884
0.27382263178291716	-0.021925941109657288	-0.029967442023141663	-0.029967442023141663
0.2738226317829172	-0.02192593179643154	-0.02996744685176714	-0.02996744685176714
0.2738226317829172	-0.02192593552172184	-0.02996744685176714	-0.02996744685176714
0.2738226317829172	-0.02192593738436699	-0.02996744685176714	-0.02996744685176714
0.30206399066786865	-0.02491266280412674	-0.007972409236437135	-0.007972409236437135
0.30206399066786865	-0.02491266094148159	-0.007972409925404733	-0.007972409925404733
0.30206399066786865	-0.02491265907883644	-0.007972409925404733	-0.007972409925404733
0.3020639906678687	-0.024912657216191292	-0.007972409925404733	-0.007972409925404733
0.3020639906678687	-0.02491266094148159	-0.007972409236437135	-0.007972409236437135
0.3020639906678687	-0.02491266094148159	-0.007972410614372332	-0.007972410614372332
0.3020639906678687	-0.024912668392062187	-0.007972408547469535	-0.007972408547469535
0.3020639906678687	-0.02491266280412674	-0.007972409925404733	-0.007972409925404733
0.3020639906678687	-0.02491266466677189	-0.007972409236437135	-0.007972409236437135
0.33224337811271754	-0.02680501900613308	0.006974131890402775	0.006974131890402775
0.3322433781127176	-0.02680501714348793	0.006974132519996391	0.006974132519996391
0.3322433781127176	-0.02680501900613308	0.006974132519996391	0.006974132519996391
0.3322433781127176	-0.02680501714348793	0.006974133779183624	0.006974133779183624
0.3322433781127176	-0.02680501900613308	0.006974132519996391	0.006974132519996391
0.3322433781127176	-0.02680501900613308	0.006974131890402775	0.006974131890402775
0.3644319618118542	-0.027774810791015625	0.01552307786716087	0.01552307786716087
0.3644319618118542	-0.027774810791015625	0.015523076424840538	0.015523076424840538
0.3644319618118542	-0.027774808928370476	0.015523074982520205	0.015523074982520205
0.3644319618118542	-0.027774812653660774	0.015523076424840538	0.015523076424840538
0.3644319618118543	-0.027774808928370476	0.01552307786716087	0.01552307786716087
0.3644319618118543	-0.027774818241596222	0.015523076424840538	0.015523076424840538
0.3644319618118543	-0.027774816378951073	0.015523076424840538	0.015523076424840538
0.3644319618118543	-0.027774816378951073	0.01552307786716087	0.01552307786716087
0.3644319618118543	-0.027774810791015625	0.01552307786716087	0.01552307786716087
0.3644319618118543	-0.027774805203080177	0.015523074982520205	0.015523074982520205
0.36443196181185433	-0.027774812653660774	0.01552307786716087	0.01552307786716087
0.36443196181185433	-0.027774808928370476	0.015523076424840538	0.015523076424840538
0.39870172539378285	-0.028045743703842163	0.019689045253645822	0.019689045253645822
0.3987017253937829	-0.02804574929177761	0.019689045253645822	0.019689045253645822
0.3987017253937829	-0.028045738115906715	0.019689045253645822	0.019689045253645822
0.3987017253937829	-0.028045738115906715	0.019689043380793345	0.019689043380793345
0.3987017253937829	-0.028045739978551865	0.019689045253645822	0.019689045253645822
0.3987017253937829	-0.028045734390616417	0.019689045253645822	0.019689045253645822
0.3987017253937829	-0.02804575301706791	0.019689045253645822	0.019689045253645822
0.3987017253937829	-0.028045738115906715	0.019689045253645822	0.019689045253645822
0.3987017253937829	-0.028045739978551865	0.019689045253645822	0.019689045253645822
0.3987017253937829	-0.02804575487971306	0.019689045253645822	0.019689045253645822
0.3987017253937829	-0.02804575301706791	0.019689045253645822	0.019689045253645822
0.39870172539378296	-0.02804574742913246	0.019689045253645822	0.019689045253645822
0.39870172539378296	-0.028045738115906715	0.019689045253645822	0.019689045253645822
0.43512554068524556	-0.02778913453221321	0.0209637155640938	0.0209637155640938
0.43512554068524556	-0.02778913639485836	0.02096371760611612	0.02096371760611612
0.43512554068524556	-0.027789127081632614	0.0209637155640938	0.0209637155640938
0.43512554068524556	-0.027789130806922913	0.0209637155640938	0.0209637155640938
0.43512554068524556	-0.027789143845438957	0.02096371760611612	0.02096371760611612
0.43512554068524556	-0.02778913639485836	0.0209637155640938	0.0209637155640938
0.43512554068524556	-0.027789130806922913	0.0209637155640938	0.0209637155640938
0.4351255406852456	-0.02778914012014866	0.02096371760611612	0.02096371760611612
0.4351255406852456	-0.027789127081632614	0.02096371760611612	0.02096371760611612
0.4351255406852456	-0.02778913453221321	0.0209637155640938	0.0209637155640938
0.4351255406852456	-0.027789143845438957	0.02096371760611612	0.02096371760611612
0.4737772504742919	-0.027100376784801483	0.020206370131726038	0.020206370131726038
0.4737772504742919	-0.02710038051009178	0.020206372153685617	0.020206372153685617
0.473777250474292	-0.02710038051009178	0.020206372153685617	0.020206372153685617
0.473777250474292	-0.027100378647446632	0.020206372153685617	0.020206372153685617
0.473777250474292	-0.027100374922156334	0.020206370131726038	0.020206370131726038
0.473777250474292	-0.027100376784801483	0.020206372153685617	0.020206372153685617
0.473777250474292	-0.02710038237273693	0.020206372153685617	0.020206372153685617
0.473777250474292	-0.027100374922156334	0.020206370131726038	0.020206370131726038
0.473777250474292	-0.027100376784801483	0.020206372153685617	0.020206372153685617
0.473777250474292	-0.027100373059511185	0.020206372153685617	0.020206372153685617
0.473777250474292	-0.027100374922156334	0.020206372153685617	0.020206372153685617
0.5147317627888882	-0.026011601090431213	0.017903643409267245	0.017903643409267245
0.5147317627888882	-0.026011602953076363	0.017903643409267245	0.017903643409267245
0.5147317627888882	-0.026011601090431213	0.01790364525829686	0.01790364525829686
0.5147317627888882	-0.026011601090431213	0.017903641560237632	0.017903641560237632
0.5147317627888882	-0.026011602953076363	0.01790364525829686	0.01790364525829686
0.5147317627888883	-0.026011602953076363	0.017903643409267245	0.017903643409267245
0.5580651578396204	-0.024520089849829674	0.014342601591346158	0.014342601591346158
0.5580651578396204	-0.024520091712474823	0.014342601591346158	0.014342601591346158
0.5580651578396204	-0.02452009916305542	0.014342600054179122	0.014342600054179122
0.5580651578396204	-0.02452009730041027	0.014342600054179122	0.014342600054179122
0.5580651578396204	-0.02452010288834572	0.014342603128513192	0.014342603128513192
0.5580651578396204	-0.024520086124539375	0.014342601591346158	0.014342601591346158
0.5580651578396204	-0.024520089849829674	0.014342601591346158	0.014342601591346158
0.5580651578396204	-0.024520093575119972	0.014342601591346158	0.014342601591346158
0.5580651578396204	-0.02452009916305542	0.014342603128513192	0.014342603128513192
0.5580651578396204	-0.024520091712474823	0.014342600054179122	0.014342600054179122
0.5580651578396204	-0.024520093575119972	0.014342600054179122	0.014342600054179122
0.5580651578396204	-0.02452009916305542	0.014342601591346158	0.014342601591346158
0.6038548089252196	-0.022622788324952126	0.009634468859520027	0.009634468859520027
0.6038548089252196	-0.022622782737016678	0.00963446670388805	0.00963446670388805
0.6038548089252196	-0.02262277901172638	0.00963446670388805	0.00963446670388805
0.6038548089252196	-0.022622784599661827	0.009634467781704039	0.009634467781704039
0.6038548089252196	-0.022622786462306976	0.009634468859520027	0.009634468859520027
0.6038548089252196	-0.022622769698500633	0.009634467781704039	0.009634467781704039
0.6038548089252196	-0.02262277901172638	0.009634465626072062	0.009634465626072062
0.6038548089252196	-0.022622790187597275	0.009634468859520027	0.009634468859520027
0.6038548089252196	-0.02262277528643608	0.00963446670388805	0.00963446670388805
0.6038548089252196	-0.02262277901172638	0.009634467781704039	0.009634467781704039
0.6038548089252196	-0.02262277342379093	0.009634467781704039	0.009634467781704039
0.6038548089252196	-0.022622771561145782	0.009634467781704039	0.009634467781704039
0.6038548089252196	-0.022622767835855484	0.009634467781704039	0.009634467781704039
0.6521795187712003	-0.020346591249108315	0.003656055500313658	0.003656055500313658
0.6521795187712003	-0.02034660056233406	0.003656055500313658	0.003656055500313658
0.6521795187712003	-0.02034659869968891	0.003656055500313658	0.003656055500313658
0.6521795187712003	-0.02034659869968891	0.003656055500313658	0.003656055500313658
0.6521795187712003	-0.02034659869968891	0.003656055500313658	0.003656055500313658
0.6521795187712003	-0.020346594974398613	0.003656055500313658	0.003656055500313658
0.6521795187712003	-0.020346594974398613	0.003656055500313658	0.003656055500313658
0.6521795187712003	-0.020346593111753464	0.003656055500313658	0.003656055500313658
0.6521795187712003	-0.020346591249108315	0.003656055500313658	0.003656055500313658
0.6521795187712003	-0.020346609875559807	0.003656055929729148	0.003656055929729148
0.6521795187712003	-0.02034660242497921	0.003656055500313658	0.003656055500313658
0.6521795187712003	-0.020346608012914658	0.003656055929729148	0.003656055929729148
0.6521795187712003	-0.020346608012914658	0.003656055929729148	0.003656055929729148
0.6521795187712003	-0.02034660428762436	0.003656055929729148	0.003656055929729148
0.703119672968606	-0.017766136676073074	-0.003996082840080762	-0.003996082840080762
0.703119672968606	-0.017766136676073074	-0.003996082840080762	-0.003996082840080762
0.703119672968606	-0.017766132950782776	-0.0039960823446403265	-0.0039960823446403265
0.703119672968606	-0.017766138538718224	-0.003996082840080762	-0.003996082840080762
0.703119672968606	-0.017766131088137627	-0.003996082096920108	-0.003996082096920108
0.703119672968606	-0.017766129225492477	-0.0039960823446403265	-0.0039960823446403265
0.703119672968606	-0.017766131088137627	-0.0039960823446403265	-0.0039960823446403265
0.7031196729686061	-0.017766140401363373	-0.003996082840080762	-0.003996082840080762
0.7031196729686061	-0.017766132950782776	-0.0039960823446403265	-0.0039960823446403265
0.7031196729686061	-0.017766127362847328	-0.003996082096920108	-0.003996082096920108
0.7031196729686061	-0.017766134813427925	-0.003996082840080762	-0.003996082840080762
0.7567574124061014	-0.015005115419626236	-0.01396172086200783	-0.01396172086200783
0.7567574124061015	-0.015005115419626236	-0.01396172086200783	-0.01396172086200783
0.7567574124061015	-0.015005114488303661	-0.013961719944104322	-0.013961719944104322
0.7567574124061015	-0.015005114488303661	-0.01396172086200783	-0.01396172086200783
0.7567574124061015	-0.015005114488303661	-0.013961722697814852	-0.013961722697814852
0.7567574124061015	-0.015005115419626236	-0.013961719944104322	-0.013961719944104322
0.8131768268497261	-0.012224748730659485	-0.026937949560470888	-0.026937949560470888
0.8131768268497261	-0.01222474779933691	-0.026937947674781644	-0.026937947674781644
0.8131768268497261	-0.012224746868014336	-0.0269379457890924	-0.0269379457890924
0.8131768268497261	-0.01222474779933691	-0.0269379457890924	-0.0269379457890924
0.8131768268497261	-0.012224746868014336	-0.026937943903403157	-0.026937943903403157
0.8131768268497261	-0.012224748730659485	-0.026937947674781644	-0.026937947674781644
0.8131768268497261	-0.01222474779933691	-0.026937943903403157	-0.026937943903403157
0.8131768268497261	-0.012224752455949783	-0.026937940132024673	-0.026937940132024673
0.8131768268497261	-0.012224750593304634	-0.026937943903403157	-0.026937943903403157
0.8131768268497261	-0.01222474966198206	-0.026937943903403157	-0.026937943903403157
0.8131768268497261	-0.012224753387272358	-0.026937940132024673	-0.026937940132024673
0.8131768268497261	-0.012224748730659485	-0.0269379457890924	-0.0269379457890924
0.8724641721268638	-0.009604437276721	-0.04335521709919538	-0.04335521709919538
0.8724641721268638	-0.00960443913936615	-0.043355226827022614	-0.043355226827022614
0.8724641721268638	-0.0096044410020113	-0.04335523331224077	-0.04335523331224077
0.8724641721268638	-0.009604446589946747	-0.04335521385658631	-0.04335521385658631
0.8724641721268638	-0.009604448452591896	-0.04335521385658631	-0.04335521385658631
0.8724641721268638	-0.00960443913936615	-0.04335521709919538	-0.04335521709919538
0.8724641721268638	-0.009604441933333874	-0.043355226827022614	-0.043355226827022614
0.8724641721268638	-0.009604441933333874	-0.04335522358441354	-0.04335522358441354
0.8724641721268638	-0.009604441933333874	-0.04335521709919538	-0.04335521709919538
0.8724641721268638	-0.009604444727301598	-0.04335522358441354	-0.04335522358441354
0.8724641721268638	-0.009604445658624172	-0.04335521709919538	-0.04335521709919538
0.8724641721268638	-0.009604441933333874	-0.04335523331224077	-0.04335523331224077
0.8724641721268638	-0.009604437276721	-0.04335521385658631	-0.04335521385658631
0.9347081137219178	-0.0073203775100409985	-0.06299317953541442	-0.06299317953541442
0.9347081137219178	-0.007320374250411987	-0.06299315428171574	-0.06299315428171574
0.9347081137219178	-0.00732037890702486	-0.06299317953541442	-0.06299317953541442
0.9347081137219178	-0.0073203821666538715	-0.06299315428171574	-0.06299315428171574
0.9347081137219178	-0.007320378441363573	-0.06299316438319522	-0.06299316438319522
0.9347081137219178	-0.0073203835636377335	-0.06299315428171574	-0.06299315428171574
0.9347081137219178	-0.007320375181734562	-0.062993149230976	-0.062993149230976
0.9347081137219179	-0.007320375647395849	-0.06299315428171574	-0.06299315428171574
0.9347081137219179	-0.007320381235331297	-0.06299315428171574	-0.06299315428171574
0.9347081137219179	-0.007320384029299021	-0.062993149230976	-0.062993149230976
0.9347081137219179	-0.007320378441363573	-0.06299315428171574	-0.06299315428171574
0.9347081137219179	-0.00732038076967001	-0.06299316943393495	-0.06299316943393495
0.9347081137219179	-0.007320377975702286	-0.06299318458615416	-0.06299318458615416
0.9347081137219179	-0.007320373319089413	-0.062993149230976	-0.062993149230976
0.9347081137219179	-0.007320378441363573	-0.06299317448467469	-0.06299317448467469
0.9347081137219179	-0.0073203761130571365	-0.06299316943393495	-0.06299316943393495
1.0	-0.005525806453078985	-0.08476342742852003	-0.08476342742852003
1e+16	-0.005525804590433836	-0.08476341280341679	-0.08476341280341679
1e+16	-0.0055258069187402725	-0.08476344205362325	-0.08476344205362325
1e+16	-0.005525805987417698	-0.08476341280341679	-0.08476341280341679
1e+16	-0.005525810178369284	-0.08476342011596841	-0.08476342011596841
1e+16	-0.005525808781385422	-0.08476342011596841	-0.08476342011596841
1e+16	-0.005525804590433836	-0.08476342742852003	-0.08476342742852003
1e+16	-0.005525803193449974	-0.08476340549086517	-0.08476340549086517
1e+16	-0.005525803659111261	-0.08476341280341679	-0.08476341280341679
1e+16	-0.0055258083157241344	-0.08476342742852003	-0.08476342742852003
1e+16	-0.005525806453078985	-0.08476343474107163	-0.08476343474107163
1e+16	-0.005525809247046709	-0.08476342742852003	-0.08476342742852003
1e+16	-0.0055258083157241344	-0.08476342011596841	-0.08476342011596841
1e+16	-0.005525806453078985	-0.08476344936617486	-0.08476344936617486
1e+16	-0.005525803193449974	-0.08476341280341679	-0.08476341280341679
1e+16	-0.005525805987417698	-0.08476344205362325	-0.08476344205362325
1.06843e+16	-0.00433590542525053	-0.10682786546398647	-0.10682786546398647
1.06843e+16	-0.004335904028266668	-0.10682786546398647	-0.10682786546398647
1.06843e+16	-0.004335904028266668	-0.10682785550583378	-0.10682785550583378
1.06843e+16	-0.004335902631282806	-0.1068278355895284	-0.1068278355895284
1.06843e+16	-0.004335904028266668	-0.10682785550583378	-0.10682785550583378
1.06843e+16	-0.004335904493927956	-0.10682786546398647	-0.10682786546398647
1.06843e+16	-0.004335904959589243	-0.10682785550583378	-0.10682785550583378
1.06843e+16	-0.004335904959589243	-0.10682785550583378	-0.10682785550583378
1.06843e+16	-0.00433590542525053	-0.10682786546398647	-0.10682786546398647
1.06843e+16	-0.004335902631282806	-0.10682782563137572	-0.10682782563137572
1.06843e+16	-0.004335903096944094	-0.1068278355895284	-0.1068278355895284
1068434168752650	-0.004335903562605381	-0.1068278455476811	-0.1068278455476811
1068434168752650	-0.004335903096944094	-0.1068278455476811	-0.1068278455476811
1068434168752650	-0.004335904959589243	-0.10682786546398647	-0.10682786546398647
1.14011e+16	-0.003819192061200738	-0.12690841136151568	-0.12690841136151568
1.14011e+16	-0.003819191362708807	-0.12690842420816223	-0.12690842420816223
1.14011e+16	-0.003819191362708807	-0.12690839851486913	-0.12690839851486913
1.14011e+16	-0.0038191918283700943	-0.12690838566822257	-0.12690838566822257
1.14011e+16	-0.0038191925268620253	-0.12690837282157605	-0.12690837282157605
1.14011e+16	-0.003819192061200738	-0.12690838566822257	-0.12690838566822257
1.14011e+16	-0.0038191918283700943	-0.12690837282157605	-0.12690837282157605
1.14011e+16	-0.0038191918283700943	-0.12690837282157605	-0.12690837282157605
1.14011e+16	-0.0038191925268620253	-0.1269083599749295	-0.1269083599749295
1.14011e+16	-0.003819192061200738	-0.1269083599749295	-0.1269083599749295
1.14011e+16	-0.003819192061200738	-0.1269083599749295	-0.1269083599749295
1.14011e+16	-0.0038191918283700943	-0.12690842420816223	-0.12690842420816223
1.14011e+16	-0.0038191918283700943	-0.1269083599749295	-0.1269083599749295
1.14011e+16	-0.0038191925268620253	-0.12690838566822257	-0.12690838566822257
1.14011e+16	-0.003819192061200738	-0.12690839851486913	-0.12690839851486913
1.14011e+16	-0.003819191362708807	-0.12690841136151568	-0.12690841136151568
1.14011e+16	-0.0038191918283700943	-0.12690841136151568	-0.12690841136151568
1.14011e+16	-0.003819192061200738	-0.12690841136151568	-0.12690841136151568
1.14011e+16	-0.003819191362708807	-0.12690838566822257	-0.12690838566822257
1.14011e+16	-0.003819192061200738	-0.12690834712828292	-0.12690834712828292
1.14011e+16	-0.003819192061200738	-0.12690837282157605	-0.12690837282157605
1.14011e+16	-0.0038191918283700943	-0.12690839851486913	-0.12690839851486913
1.21512e+16	-0.003994985483586788	-0.14261241294669072	-0.14261241294669072
1.21512e+16	-0.003994985483586788	-0.14261241294669072	-0.14261241294669072
1.21512e+16	-0.0039949859492480755	-0.1426123971734764	-0.1426123971734764
1.21512e+16	-0.0039949859492480755	-0.1426123814002621	-0.1426123814002621
1.21512e+16	-0.003994987346231937	-0.14261228676097634	-0.14261228676097634
1.21512e+16	-0.003994987346231937	-0.14261228676097634	-0.14261228676097634
1.21512e+16	-0.003994987346231937	-0.14261228676097634	-0.14261228676097634
1.21512e+16	-0.003994985017925501	-0.14261242871990498	-0.14261242871990498
1.21512e+16	-0.003994986414909363	-0.14261236562704782	-0.14261236562704782
1.21512e+16	-0.003994985017925501	-0.14261242871990498	-0.14261242871990498
1.21512e+16	-0.003994985017925501	-0.14261241294669072	-0.14261241294669072
1.21512e+16	-0.003994986414909363	-0.14261236562704782	-0.14261236562704782
1.21512e+16	-0.00399498688057065	-0.14261236562704782	-0.14261236562704782
1.21512e+16	-0.003994986414909363	-0.14261236562704782	-0.14261236562704782
1.21512e+16	-0.003994986414909363	-0.1426123340806192	-0.1426123340806192
1.21512e+16	-0.003994987811893225	-0.1426123340806192	-0.1426123340806192
1.21512e+16	-0.003994987346231937	-0.1426123025341906	-0.1426123025341906
1.21512e+16	-0.003994987346231937	-0.1426123183074049	-0.1426123183074049
1.21512e+16	-0.00399498688057065	-0.1426123183074049	-0.1426123183074049
1.21512e+16	-0.003994987346231937	-0.1426123340806192	-0.1426123340806192
1.21512e+16	-0.00399498688057065	-0.1426123183074049	-0.1426123183074049
1.21512e+16	-0.00399498688057065	-0.1426123183074049	-0.1426123183074049
1.21512e+16	-0.0039949859492480755	-0.1426123814002621	-0.1426123814002621
1.21512e+16	-0.0039949859492480755	-0.1426123814002621	-0.1426123814002621
1.21512e+16	-0.003994987346231937	-0.1426123025341906	-0.1426123025341906
1.21512e+16	-0.003994987811893225	-0.1426123183074049	-0.1426123183074049
1.21512e+16	-0.0039949859492480755	-0.14261236562704782	-0.14261236562704782
1.21512e+16	-0.003994987346231937	-0.1426123025341906	-0.1426123025341906
1.21512e+16	-0.003994987346231937	-0.1426123025341906	-0.1426123025341906
1.21512e+16	-0.00399498688057065	-0.1426123340806192	-0.1426123340806192
1.21512e+16	-0.00399498688057065	-0.1426123340806192	-0.1426123340806192
1.21512e+16	-0.00399498688057065	-0.1426123340806192	-0.1426123340806192
1.21512e+16	-0.0039949845522642136	-0.14261244449311927	-0.14261244449311927
1.21512e+16	-0.0039949845522642136	-0.14261242871990498	-0.14261242871990498
1.21512e+16	-0.0039949845522642136	-0.14261244449311927	-0.14261244449311927
1.21512e+16	-0.003994985483586788	-0.1426123971734764	-0.1426123971734764
1.21512e+16	-0.003994987346231937	-0.1426123183074049	-0.1426123183074049
1.21512e+16	-0.00399498688057065	-0.1426123025341906	-0.1426123025341906
1293586118842660	-0.004832003731280565	-0.15193912635500428	-0.15193912635500428
1293586118842660	-0.004832005128264427	-0.1519391448600125	-0.1519391448600125
1293586118842660	-0.004832004196941853	-0.1519391171025002	-0.1519391171025002
1293586118842660	-0.00483200466260314	-0.15193912635500428	-0.15193912635500428
1293586118842660	-0.00483200466260314	-0.1519391171025002	-0.1519391171025002
1293586118842660	-0.004832003731280565	-0.1519391726175248	-0.1519391726175248
1293586118842660	-0.004832003265619278	-0.15193915411251657	-0.15193915411251657
1293586118842660	-0.004832000937312841	-0.1519392651425658	-0.1519392651425658
1293586118842660	-0.004832001402974129	-0.1519392466375576	-0.1519392466375576
1293586118842660	-0.004832001868635416	-0.1519392373850535	-0.1519392373850535
1293586118842660	-0.004832005128264427	-0.1519391818700289	-0.1519391818700289
1293586118842660	-0.00483200466260314	-0.1519391726175248	-0.1519391726175248
1293586118842660	-0.004832003731280565	-0.1519391448600125	-0.1519391448600125
1293586118842660	-0.004832002799957991	-0.1519392096275412	-0.1519392096275412
1293586118842660	-0.004832003265619278	-0.1519392096275412	-0.1519392096275412
1293586118842660	-0.004832003265619278	-0.1519391726175248	-0.1519391726175248
1293586118842660	-0.004832003265619278	-0.1519391726175248	-0.1519391726175248
1293586118842660	-0.00483200466260314	-0.1519392003750371	-0.1519392003750371
1293586118842660	-0.004832002334296703	-0.1519392373850535	-0.1519392373850535
1293586118842660	-0.004832002799957991	-0.1519392281325494	-0.1519392281325494
1293586118842660	-0.004832002334296703	-0.1519392096275412	-0.1519392096275412
1293586118842660	-0.00483200466260314	-0.1519391078499961	-0.1519391078499961
1293586118842660	-0.00483200466260314	-0.1519391078499961	-0.1519391078499961
1293586118842660	-0.00483200466260314	-0.15193908934498787	-0.15193908934498787
1293586118842660	-0.00483200466260314	-0.15193908934498787	-0.15193908934498787
1293586118842660	-0.00483200466260314	-0.1519390800924838	-0.1519390800924838
1293586118842660	-0.00483200466260314	-0.1519390800924838	-0.1519390800924838
1293586118842660	-0.00483200466260314	-0.15193906158747558	-0.15193906158747558
1293586118842660	-0.004832005128264427	-0.1519392003750371	-0.1519392003750371
1293586118842660	-0.00483200466260314	-0.1519391818700289	-0.1519391818700289
1293586118842660	-0.0048320055939257145	-0.1519392003750371	-0.1519392003750371
1293586118842660	-0.004832000005990267	-0.15193930215258222	-0.15193930215258222
1293586118842660	-0.004832000471651554	-0.1519392929000781	-0.1519392929000781
1293586118842660	-0.004832000937312841	-0.1519392929000781	-0.1519392929000781
1293586118842660	-0.004832000937312841	-0.1519392743950699	-0.1519392743950699
1293586118842660	-0.004832000937312841	-0.1519392651425658	-0.1519392651425658
1293586118842660	-0.004832004196941853	-0.1519391448600125	-0.1519391448600125
1293586118842660	-0.0048320055939257145	-0.1519391818700289	-0.1519391818700289
1293586118842660	-0.004832003265619278	-0.1519392003750371	-0.1519392003750371
1293586118842660	-0.004832002799957991	-0.1519391818700289	-0.1519391818700289
1293586118842660	-0.004832004196941853	-0.1519392003750371	-0.1519392003750371
1293586118842660	-0.00483200466260314	-0.1519391448600125	-0.1519391448600125
1293586118842660	-0.00483200466260314	-0.15193915411251657	-0.15193915411251657
1293586118842660	-0.004832005128264427	-0.1519391726175248	-0.1519391726175248
1.37561e+16	-0.006240219343453646	-0.1540019101716758	-0.1540019101716758
1.37561e+16	-0.006240214221179485	-0.15400194146400878	-0.15400194146400878
1.37561e+16	-0.006240214686840773	-0.15400192060245343	-0.15400192060245343
1.37561e+16	-0.00624021515250206	-0.1540019310332311	-0.1540019310332311
1.37561e+16	-0.006240214221179485	-0.15400196232556407	-0.15400196232556407
1.37561e+16	-0.006240211892873049	-0.15400202491023002	-0.15400202491023002
1.37561e+16	-0.006240213755518198	-0.15400196232556407	-0.15400196232556407
1.37561e+16	-0.0062402174808084965	-0.1540018788793428	-0.1540018788793428
1.37561e+16	-0.0062402174808084965	-0.15400180586389922	-0.15400180586389922
1.37561e+16	-0.0062402174808084965	-0.15400179543312156	-0.15400179543312156
1.37561e+16	-0.006240219343453646	-0.15400192060245343	-0.15400192060245343
1.37561e+16	-0.006240217946469784	-0.1540018893101205	-0.1540018893101205
1.37561e+16	-0.0062402160838246346	-0.1540018788793428	-0.1540018788793428
1.37561e+16	-0.006240215618163347	-0.1540019101716758	-0.1540019101716758
1.37561e+16	-0.006240214686840773	-0.15400189974089815	-0.15400189974089815
1.37561e+16	-0.0062402160838246346	-0.1540019310332311	-0.1540019310332311
1.37561e+16	-0.006240218412131071	-0.1540017641407886	-0.1540017641407886
1.37561e+16	-0.006240218877792358	-0.1540018267254545	-0.1540018267254545
1.37561e+16	-0.006240218877792358	-0.15400179543312156	-0.15400179543312156
1.37561e+16	-0.006240218412131071	-0.15400180586389922	-0.15400180586389922
1.37561e+16	-0.006240218412131071	-0.15400177457156622	-0.15400177457156622
1.37561e+16	-0.006240218412131071	-0.1540017119869003	-0.1540017119869003
1.37561e+16	-0.006240218877792358	-0.15400186844856514	-0.15400186844856514
1.37561e+16	-0.0062402174808084965	-0.1540018371562322	-0.1540018371562322
1.37561e+16	-0.00624021515250206	-0.15400194146400878	-0.15400194146400878
1.37561e+16	-0.006240217015147209	-0.1540018371562322	-0.1540018371562322
1.37561e+16	-0.00624021515250206	-0.15400189974089815	-0.15400189974089815
1.37561e+16	-0.006240215618163347	-0.1540018893101205	-0.1540018893101205
1.37561e+16	-0.006240217946469784	-0.1540019101716758	-0.1540019101716758
1.37561e+16	-0.006240218877792358	-0.15400192060245343	-0.15400192060245343
1.37561e+16	-0.0062402160838246346	-0.15400184758700985	-0.15400184758700985
1.37561e+16	-0.006240218877792358	-0.1540018893101205	-0.1540018893101205
1.37561e+16	-0.006240218877792358	-0.1540018580177875	-0.1540018580177875
1.37561e+16	-0.006240217946469784	-0.15400184758700985	-0.15400184758700985
1.37561e+16	-0.0062402174808084965	-0.15400192060245343	-0.15400192060245343
1.37561e+16	-0.006240218412131071	-0.15400175371001093	-0.15400175371001093
1.37561e+16	-0.006240214686840773	-0.15400194146400878	-0.15400194146400878
1.37561e+16	-0.006240217015147209	-0.15400180586389922	-0.15400180586389922
1.37561e+16	-0.006240218877792358	-0.1540019101716758	-0.1540019101716758
1.37561e+16	-0.006240218412131071	-0.15400189974089815	-0.15400189974089815
1.37561e+16	-0.006240213289856911	-0.15400197275634173	-0.15400197275634173
1.37561e+16	-0.006240213289856911	-0.15400198318711938	-0.15400198318711938
1.37561e+16	-0.006240218412131071	-0.15400192060245343	-0.15400192060245343
1.37561e+16	-0.006240217015147209	-0.1540019101716758	-0.1540019101716758
1.37561e+16	-0.006240211892873049	-0.15400201447945236	-0.15400201447945236
1.37561e+16	-0.006240212358534336	-0.15400200404867473	-0.15400200404867473
1.37561e+16	-0.006240212824195623	-0.15400199361789707	-0.15400199361789707
1.37561e+16	-0.006240214221179485	-0.1540019310332311	-0.1540019310332311
1.37561e+16	-0.006240217946469784	-0.1540017641407886	-0.1540017641407886
1.37561e+16	-0.006240218412131071	-0.15400174327923327	-0.15400174327923327
1.37561e+16	-0.006240217946469784	-0.15400179543312156	-0.15400179543312156
1.4613e+16	-0.008053801953792572	-0.14913504915283318	-0.14913504915283318
1.4613e+16	-0.008053803816437721	-0.14913498094235986	-0.14913498094235986
1.4613e+16	-0.008053802885115147	-0.14913498094235986	-0.14913498094235986
1.4613e+16	-0.008053803816437721	-0.14913490136347432	-0.14913490136347432
1.4613e+16	-0.008053802885115147	-0.14913493546871098	-0.14913493546871098
1.4613e+16	-0.008053801022469997	-0.14913501504759652	-0.14913501504759652
1461297473944760	-0.008053797297179699	-0.14913511736330645	-0.14913511736330645
1461297473944760	-0.008053800091147423	-0.14913504915283318	-0.14913504915283318
1461297473944760	-0.00805380567908287	-0.14913503778442094	-0.14913503778442094
1461297473944760	-0.008053800091147423	-0.14913503778442094	-0.14913503778442094
1461297473944760	-0.008053800091147423	-0.14913501504759652	-0.14913501504759652
1461297473944760	-0.008053802885115147	-0.14913504915283318	-0.14913504915283318
1461297473944760	-0.008053802885115147	-0.14913503778442094	-0.14913503778442094
1461297473944760	-0.008053804747760296	-0.14913504915283318	-0.14913504915283318
1461297473944760	-0.008053804747760296	-0.1491349582055354	-0.1491349582055354
1461297473944760	-0.008053798228502274	-0.14913511736330645	-0.14913511736330645
1461297473944760	-0.008053804747760296	-0.14913496957394765	-0.14913496957394765
1461297473944760	-0.008053802885115147	-0.14913493546871098	-0.14913493546871098
1461297473944760	-0.008053804747760296	-0.14913486725823766	-0.14913486725823766
1461297473944760	-0.008053804747760296	-0.14913488999506214	-0.14913488999506214
1461297473944760	-0.008053804747760296	-0.14913485588982547	-0.14913485588982547
1461297473944760	-0.008053804747760296	-0.14913484452141323	-0.14913484452141323
1461297473944760	-0.008053804747760296	-0.14913503778442094	-0.14913503778442094
1461297473944760	-0.008053804747760296	-0.1491348217845888	-0.1491348217845888
1461297473944760	-0.00805380567908287	-0.14913498094235986	-0.14913498094235986
1461297473944760	-0.008053802885115147	-0.14913490136347432	-0.14913490136347432
1461297473944760	-0.008053804747760296	-0.14913490136347432	-0.14913490136347432
1461297473944760	-0.008053801022469997	-0.14913498094235986	-0.14913498094235986
1461297473944760	-0.008053804747760296	-0.14913498094235986	-0.14913498094235986
1461297473944760	-0.008053804747760296	-0.1491350036791843	-0.1491350036791843
1461297473944760	-0.008053799159824848	-0.14913508325806982	-0.14913508325806982
1461297473944760	-0.008053798228502274	-0.14913509462648203	-0.14913509462648203
1461297473944760	-0.008053799159824848	-0.1491350605212454	-0.1491350605212454
1461297473944760	-0.008053800091147423	-0.1491350605212454	-0.1491350605212454
1461297473944760	-0.008053800091147423	-0.14913504915283318	-0.14913504915283318
1461297473944760	-0.00805380567908287	-0.14913504915283318	-0.14913504915283318
1.4613e+16	-0.008053801953792572	-0.1491350605212454	-0.1491350605212454
1.4613e+16	-0.008053804747760296	-0.14913501504759652	-0.14913501504759652
1.4613e+16	-0.008053802885115147	-0.14913501504759652	-0.14913501504759652
1.4613e+16	-0.008053801022469997	-0.14913498094235986	-0.14913498094235986
1.4613e+16	-0.00805380567908287	-0.14913501504759652	-0.14913501504759652
1.4613e+16	-0.008053803816437721	-0.1491349582055354	-0.1491349582055354
1.4613e+16	-0.008053804747760296	-0.14913492410029877	-0.14913492410029877
1.4613e+16	-0.008053804747760296	-0.14913504915283318	-0.14913504915283318
1.4613e+16	-0.008053801953792572	-0.14913498094235986	-0.14913498094235986
1.4613e+16	-0.008053798228502274	-0.14913508325806982	-0.14913508325806982
1.55078e+16	-0.010022303089499474	-0.13825287228390662	-0.13825287228390662
1.55078e+16	-0.010022304020822048	-0.13825292026843677	-0.13825292026843677
1.55078e+16	-0.010022307746112347	-0.1382528962761717	-0.1382528962761717
1.55078e+16	-0.010022303089499474	-0.1382528962761717	-0.1382528962761717
1.55078e+16	-0.010022304952144623	-0.1382528242993765	-0.1382528242993765
1.55078e+16	-0.010022306814789772	-0.13825281230324396	-0.13825281230324396
1.55078e+16	-0.010022308677434921	-0.13825281230324396	-0.13825281230324396
1.55078e+16	-0.010022305883467197	-0.13825280030711143	-0.13825280030711143
1.55078e+16	-0.010022307746112347	-0.1382528242993765	-0.1382528242993765
1.55078e+16	-0.010022306814789772	-0.13825287228390662	-0.13825287228390662
1.55078e+16	-0.010022307746112347	-0.13825280030711143	-0.13825280030711143
1.55078e+16	-0.010022305883467197	-0.1382528602877741	-0.1382528602877741
1.55078e+16	-0.010022307746112347	-0.13825276431871383	-0.13825276431871383
1.55078e+16	-0.010022307746112347	-0.13825277631484637	-0.13825277631484637
1.55078e+16	-0.010022308677434921	-0.1382527883109789	-0.1382527883109789
1.55078e+16	-0.010022308677434921	-0.1382528602877741	-0.1382528602877741
1.55078e+16	-0.010022301226854324	-0.13825292026843677	-0.13825292026843677
1.55078e+16	-0.010022302158176899	-0.13825292026843677	-0.13825292026843677
1.55078e+16	-0.010022304020822048	-0.13825290827230421	-0.13825290827230421
1.55078e+16	-0.010022305883467197	-0.13825283629550905	-0.13825283629550905
1.55078e+16	-0.010022306814789772	-0.13825284829164158	-0.13825284829164158
1.55078e+16	-0.010022309608757496	-0.13825288428003918	-0.13825288428003918
1.55078e+16	-0.010022307746112347	-0.1382528602877741	-0.1382528602877741
1.55078e+16	-0.010022304952144623	-0.13825290827230421	-0.13825290827230421
1.55078e+16	-0.010022304952144623	-0.13825292026843677	-0.13825292026843677
1.55078e+16	-0.010022301226854324	-0.1382529322645693	-0.1382529322645693
1.55078e+16	-0.010022306814789772	-0.1382527883109789	-0.1382527883109789
1.55078e+16	-0.010022304020822048	-0.13825288428003918	-0.13825288428003918
1.55078e+16	-0.010022309608757496	-0.13825290827230421	-0.13825290827230421
1.55078e+16	-0.010022304952144623	-0.1382528602877741	-0.1382528602877741
1.55078e+16	-0.010022307746112347	-0.13825292026843677	-0.13825292026843677
1.55078e+16	-0.010022309608757496	-0.13825292026843677	-0.13825292026843677
1.55078e+16	-0.010022302158176899	-0.1382528962761717	-0.1382528962761717
1.55078e+16	-0.010022309608757496	-0.1382529322645693	-0.1382529322645693
1.55078e+16	-0.010022308677434921	-0.13825292026843677	-0.13825292026843677
1.55078e+16	-0.010022309608757496	-0.1382529322645693	-0.1382529322645693
1.55078e+16	-0.010022306814789772	-0.13825290827230421	-0.13825290827230421
1.55078e+16	-0.010022305883467197	-0.1382528962761717	-0.1382528962761717
1.55078e+16	-0.010022306814789772	-0.13825292026843677	-0.13825292026843677
1.55078e+16	-0.010022304020822048	-0.1382528602877741	-0.1382528602877741
1.55078e+16	-0.010022304020822048	-0.1382528602877741	-0.1382528602877741
1.55078e+16	-0.010022308677434921	-0.13825288428003918	-0.13825288428003918
1.55078e+16	-0.010022308677434921	-0.13825284829164158	-0.13825284829164158
1.55078e+16	-0.010022308677434921	-0.13825283629550905	-0.13825283629550905
1.55078e+16	-0.010022309608757496	-0.13825292026843677	-0.13825292026843677
1.55078e+16	-0.010022308677434921	-0.13825290827230421	-0.13825290827230421
1.55078e+16	-0.010022302158176899	-0.13825290827230421	-0.13825290827230421
1.55078e+16	-0.010022307746112347	-0.1382527883109789	-0.1382527883109789
1.64419e+16	-0.01184538658708334	-0.12277136462674396	-0.12277136462674396
1.64419e+16	-0.011845387518405914	-0.12277136462674396	-0.12277136462674396
1.64419e+16	-0.011845390312373638	-0.12277138903718324	-0.12277138903718324
1.64419e+16	-0.011845389381051064	-0.12277138903718324	-0.12277138903718324
1.64419e+16	-0.011845391243696213	-0.12277138903718324	-0.12277138903718324
1.64419e+16	-0.011845392175018787	-0.1227714012424029	-0.1227714012424029
1.64419e+16	-0.011845391243696213	-0.12277138903718324	-0.12277138903718324
1.64419e+16	-0.011845382861793041	-0.122771328011085	-0.122771328011085
1.64419e+16	-0.011845382861793041	-0.122771328011085	-0.122771328011085
1.64419e+16	-0.011845390312373638	-0.12277136462674396	-0.12277136462674396
1.64419e+16	-0.011845387518405914	-0.12277135242152432	-0.12277135242152432
1.64419e+16	-0.011845389381051064	-0.1227713768319636	-0.1227713768319636
1.64419e+16	-0.011845392175018787	-0.12277141344762255	-0.12277141344762255
1.64419e+16	-0.011845390312373638	-0.12277138903718324	-0.12277138903718324
1.64419e+16	-0.011845391243696213	-0.1227714012424029	-0.1227714012424029
1.64419e+16	-0.01184538472443819	-0.12277134021630468	-0.12277134021630468
1.64419e+16	-0.011845387518405914	-0.12277134021630468	-0.12277134021630468
1.64419e+16	-0.011845390312373638	-0.1227713768319636	-0.1227713768319636
1.64419e+16	-0.01184538472443819	-0.122771328011085	-0.122771328011085
1.64419e+16	-0.01184538658708334	-0.12277134021630468	-0.12277134021630468
1.64419e+16	-0.01184538658708334	-0.12277135242152432	-0.12277135242152432
1.64419e+16	-0.011845387518405914	-0.1227713768319636	-0.1227713768319636
1.64419e+16	-0.01184538658708334	-0.12277135242152432	-0.12277135242152432
1.64419e+16	-0.011845385655760765	-0.122771328011085	-0.122771328011085
1.64419e+16	-0.011845389381051064	-0.12277136462674396	-0.12277136462674396
1.64419e+16	-0.01184538658708334	-0.12277134021630468	-0.12277134021630468
1.64419e+16	-0.011845389381051064	-0.12277135242152432	-0.12277135242152432
1.64419e+16	-0.011845385655760765	-0.12277134021630468	-0.12277134021630468
1.64419e+16	-0.011845385655760765	-0.12277135242152432	-0.12277135242152432
1.64419e+16	-0.011845385655760765	-0.122771328011085	-0.122771328011085
1.74165e+16	-0.013263946399092674	-0.10443122651991212	-0.10443122651991212
1.74165e+16	-0.013263941742479801	-0.10443132143366232	-0.10443132143366232
1.74165e+16	-0.013263941742479801	-0.10443122651991212	-0.10443122651991212
1.74165e+16	-0.013263939879834652	-0.10443115533459946	-0.10443115533459946
1.74165e+16	-0.013263941742479801	-0.10443127397678723	-0.10443127397678723
1.74165e+16	-0.013263939879834652	-0.10443111974194312	-0.10443111974194312
1.74165e+16	-0.013263941742479801	-0.10443132143366232	-0.10443132143366232
1.74165e+16	-0.013263939879834652	-0.10443120279147457	-0.10443120279147457
1.74165e+16	-0.013263944536447525	-0.10443123838413089	-0.10443123838413089
1.74165e+16	-0.01326394360512495	-0.10443123838413089	-0.10443123838413089
1.74165e+16	-0.013263941742479801	-0.10443119092725578	-0.10443119092725578
1.74165e+16	-0.013263938948512077	-0.10443110787772435	-0.10443110787772435
1.74165e+16	-0.01326394360512495	-0.10443120279147457	-0.10443120279147457
1.74165e+16	-0.013263946399092674	-0.10443123838413089	-0.10443123838413089
1.74165e+16	-0.013263941742479801	-0.10443125024834966	-0.10443125024834966
1.74165e+16	-0.01326394360512495	-0.10443126211256844	-0.10443126211256844
1.74165e+16	-0.013263941742479801	-0.10443120279147457	-0.10443120279147457
1.74165e+16	-0.013263941742479801	-0.10443126211256844	-0.10443126211256844
1.74165e+16	-0.013263939879834652	-0.10443125024834966	-0.10443125024834966
1.74165e+16	-0.01326394360512495	-0.10443127397678723	-0.10443127397678723
1.74165e+16	-0.013263944536447525	-0.10443127397678723	-0.10443127397678723
1.74165e+16	-0.013263944536447525	-0.10443121465569334	-0.10443121465569334
1.74165e+16	-0.013263939879834652	-0.10443116719881823	-0.10443116719881823
1.74165e+16	-0.013263939879834652	-0.10443115533459946	-0.10443115533459946
1.74165e+16	-0.013263941742479801	-0.10443130956944356	-0.10443130956944356
1.74165e+16	-0.01326394360512495	-0.10443130956944356	-0.10443130956944356
1.74165e+16	-0.01326394360512495	-0.10443129770522479	-0.10443129770522479
1.74165e+16	-0.013263939879834652	-0.1044311316061619	-0.1044311316061619
1.74165e+16	-0.01326394360512495	-0.10443119092725578	-0.10443119092725578
1.74165e+16	-0.01326394360512495	-0.10443119092725578	-0.10443119092725578
1.74165e+16	-0.013263939879834652	-0.10443114347038068	-0.10443114347038068
1.74165e+16	-0.013263941742479801	-0.10443116719881823	-0.10443116719881823
1.74165e+16	-0.013263941742479801	-0.104431179063037	-0.104431179063037
1.74165e+16	-0.01326394360512495	-0.10443121465569334	-0.10443121465569334
1.74165e+16	-0.013263939879834652	-0.10443122651991212	-0.10443122651991212
1.74165e+16	-0.013263939879834652	-0.10443119092725578	-0.10443119092725578
1.74165e+16	-0.013263939879834652	-0.10443114347038068	-0.10443114347038068
1.74165e+16	-0.013263938948512077	-0.1044311316061619	-0.1044311316061619
1.74165e+16	-0.013263944536447525	-0.10443127397678723	-0.10443127397678723
1.74165e+16	-0.013263944536447525	-0.10443120279147457	-0.10443120279147457
1.74165e+16	-0.013263944536447525	-0.10443126211256844	-0.10443126211256844
1.74165e+16	-0.013263941742479801	-0.10443123838413089	-0.10443123838413089
1.74165e+16	-0.013263946399092674	-0.10443126211256844	-0.10443126211256844
1.74165e+16	-0.013263944536447525	-0.10443122651991212	-0.10443122651991212
1.74165e+16	-0.013263944536447525	-0.10443125024834966	-0.10443125024834966
1.74165e+16	-0.013263944536447525	-0.104431285841006	-0.104431285841006
1.74165e+16	-0.013263938948512077	-0.10443111974194312	-0.10443111974194312
1.74165e+16	-0.013263941742479801	-0.104431285841006	-0.104431285841006
184331678307514	-0.014153278432786465	-0.08362681652490794	-0.08362681652490794
184331678307514	-0.01415327936410904	-0.0836265431538342	-0.0836265431538342
184331678307514	-0.014153280295431614	-0.0836265431538342	-0.0836265431538342
184331678307514	-0.01415327936410904	-0.08362666643882825	-0.08362666643882825
184331678307514	-0.014153280295431614	-0.08362665035817685	-0.08362665035817685
184331678307514	-0.01415327750146389	-0.08362678972382229	-0.08362678972382229
184331678307514	-0.014153280295431614	-0.08362672004099958	-0.08362672004099958
1.84332e+16	-0.014153278432786465	-0.08362674684208524	-0.08362674684208524
1.84332e+16	-0.01415327750146389	-0.08362683796577648	-0.08362683796577648
1.84332e+16	-0.01415327750146389	-0.0836268272453422	-0.0836268272453422
1.84332e+16	-0.014153278432786465	-0.0836267093205653	-0.0836267093205653
1.84332e+16	-0.01415327936410904	-0.08362672004099958	-0.08362672004099958
1.84332e+16	-0.014153281226754189	-0.08362672004099958	-0.08362672004099958
1.84332e+16	-0.014153278432786465	-0.08362669860013104	-0.08362669860013104
1.84332e+16	-0.01415327936410904	-0.08362679508403942	-0.08362679508403942
1.84332e+16	-0.014153282158076763	-0.0836267093205653	-0.0836267093205653
1.84332e+16	-0.014153280295431614	-0.08362678972382229	-0.08362678972382229
1.84332e+16	-0.014153282158076763	-0.08362669860013104	-0.08362669860013104
1.84332e+16	-0.014153280295431614	-0.0836265592344856	-0.0836265592344856
1.84332e+16	-0.014153280295431614	-0.08362656995491986	-0.08362656995491986
1.84332e+16	-0.014153278432786465	-0.08362656995491986	-0.08362656995491986
1.84332e+16	-0.01415327936410904	-0.08362658067535414	-0.08362658067535414
1.84332e+16	-0.014153280295431614	-0.08362667715926252	-0.08362667715926252
1.84332e+16	-0.014153281226754189	-0.08362673612165096	-0.08362673612165096
1.84332e+16	-0.014153282158076763	-0.08362667715926252	-0.08362667715926252
1.84332e+16	-0.01415327750146389	-0.08362674684208524	-0.08362674684208524
1.84332e+16	-0.014153280295431614	-0.0836267575625195	-0.0836267575625195
1.84332e+16	-0.01415327750146389	-0.08362681652490794	-0.08362681652490794
1.84332e+16	-0.014153283089399338	-0.08362663963774258	-0.08362663963774258
1.84332e+16	-0.014153278432786465	-0.08362666107861111	-0.08362666107861111
1.84332e+16	-0.014153281226754189	-0.08362667715926252	-0.08362667715926252
1.84332e+16	-0.014153280295431614	-0.08362662891730832	-0.08362662891730832
1.84332e+16	-0.01415327936410904	-0.08362680580447368	-0.08362680580447368
1.84332e+16	-0.014153283089399338	-0.08362668787969678	-0.08362668787969678
1.84332e+16	-0.014153283089399338	-0.08362665035817685	-0.08362665035817685
1.84332e+16	-0.014153282158076763	-0.08362665035817685	-0.08362665035817685
1.84332e+16	-0.014153284020721912	-0.08362666107861111	-0.08362666107861111
1.84332e+16	-0.014153284020721912	-0.08362666643882825	-0.08362666643882825
1.84332e+16	-0.014153283089399338	-0.08362666643882825	-0.08362666643882825
1.84332e+16	-0.014153280295431614	-0.0836266074764398	-0.0836266074764398
1.84332e+16	-0.014153281226754189	-0.08362661819687406	-0.08362661819687406
1.84332e+16	-0.014153280295431614	-0.0836265913957884	-0.0836265913957884
1.84332e+16	-0.014153278432786465	-0.0836267575625195	-0.0836267575625195
1.84332e+16	-0.01415327936410904	-0.08362661819687406	-0.08362661819687406
1.84332e+16	-0.014153280295431614	-0.0836267575625195	-0.0836267575625195
1.84332e+16	-0.014153278432786465	-0.0836266074764398	-0.0836266074764398
1.84332e+16	-0.01415327936410904	-0.08362653243339993	-0.08362653243339993
1.84332e+16	-0.01415327936410904	-0.08362652171296567	-0.08362652171296567
1.84332e+16	-0.01415327936410904	-0.0836265109925314	-0.0836265109925314
1.84332e+16	-0.014153280295431614	-0.0836265913957884	-0.0836265913957884
1.84332e+16	-0.014153282158076763	-0.08362662891730832	-0.08362662891730832
1.84332e+16	-0.014153280295431614	-0.08362676828295376	-0.08362676828295376
1.84332e+16	-0.01415327936410904	-0.08362654851405134	-0.08362654851405134
1.84332e+16	-0.014153278432786465	-0.08362679508403942	-0.08362679508403942
1.84332e+16	-0.014153281226754189	-0.0836266074764398	-0.0836266074764398
1.84332e+16	-0.014153278432786465	-0.08362665035817685	-0.08362665035817685
1.94933e+16	-0.014541437849402428	-0.057167029646676665	-0.057167029646676665
1.94933e+16	-0.01454143412411213	-0.057167224338907946	-0.057167224338907946
1.94933e+16	-0.014541436918079853	-0.05716708237582264	-0.05716708237582264
1.94933e+16	-0.014541438780725002	-0.05716714727323306	-0.05716714727323306
1.94933e+16	-0.01454143226146698	-0.057167277068053926	-0.057167277068053926
1.94933e+16	-0.01454143412411213	-0.05716718783411458	-0.05716718783411458
1.94933e+16	-0.014541437849402428	-0.05716719594629088	-0.05716719594629088
1.94933e+16	-0.014541436918079853	-0.05716719189020273	-0.05716719189020273
1.94933e+16	-0.01454143412411213	-0.05716717972193828	-0.05716717972193828
1.94933e+16	-0.01454143412411213	-0.05716726489978947	-0.05716726489978947
1.94933e+16	-0.01454143226146698	-0.057167252731525016	-0.057167252731525016
1.94933e+16	-0.014541433192789555	-0.057167252731525016	-0.057167252731525016
1.94933e+16	-0.014541436918079853	-0.057167151329321216	-0.057167151329321216
1.94933e+16	-0.014541435986757278	-0.05716714727323306	-0.05716714727323306
1.94933e+16	-0.014541435055434704	-0.05716714321714491	-0.05716714321714491
1.94933e+16	-0.014541437849402428	-0.057167151329321216	-0.057167151329321216
1.94933e+16	-0.014541433192789555	-0.05716722028281979	-0.05716722028281979
1.94933e+16	-0.014541439712047577	-0.05716713510496861	-0.05716713510496861
1.94933e+16	-0.014541435986757278	-0.05716721622673164	-0.05716721622673164
1.94933e+16	-0.014541438780725002	-0.057167126992792305	-0.057167126992792305
1.94933e+16	-0.014541439712047577	-0.05716713104888046	-0.05716713104888046
1.94933e+16	-0.014541435986757278	-0.057167102656263395	-0.057167102656263395
1.94933e+16	-0.014541439712047577	-0.057167118880616	-0.057167118880616
1.94933e+16	-0.014541437849402428	-0.05716712293670415	-0.05716712293670415
1.94933e+16	-0.014541436918079853	-0.057167118880616	-0.057167118880616
1.94933e+16	-0.014541437849402428	-0.05716717972193828	-0.05716717972193828
1.94933e+16	-0.014541438780725002	-0.05716717160976197	-0.05716717160976197
1.94933e+16	-0.014541438780725002	-0.05716716349758567	-0.05716716349758567
1.94933e+16	-0.014541435986757278	-0.05716710671235155	-0.05716710671235155
1.94933e+16	-0.014541436918079853	-0.05716707426364633	-0.05716707426364633
1.94933e+16	-0.014541436918079853	-0.057167053983205575	-0.057167053983205575
1.94933e+16	-0.014541439712047577	-0.05716710671235155	-0.05716710671235155
1.94933e+16	-0.014541438780725002	-0.05716709860017524	-0.05716709860017524
1.94933e+16	-0.014541436918079853	-0.05716704992711742	-0.05716704992711742
1.94933e+16	-0.014541437849402428	-0.05716704587102927	-0.05716704587102927
1.94933e+16	-0.014541438780725002	-0.057167078319734485	-0.057167078319734485
1.94933e+16	-0.014541435986757278	-0.05716707020755818	-0.05716707020755818
1.94933e+16	-0.01454143226146698	-0.057167285180230225	-0.057167285180230225
1.94933e+16	-0.014541439712047577	-0.057167151329321216	-0.057167151329321216
1.94933e+16	-0.014541437849402428	-0.05716706209538188	-0.05716706209538188
1.94933e+16	-0.014541437849402428	-0.05716705803929373	-0.05716705803929373
1.94933e+16	-0.014541439712047577	-0.057167126992792305	-0.057167126992792305
1.94933e+16	-0.014541440643370152	-0.057167126992792305	-0.057167126992792305
1.94933e+16	-0.014541439712047577	-0.05716712293670415	-0.05716712293670415
1.94933e+16	-0.014541436918079853	-0.057167029646676665	-0.057167029646676665
1.94933e+16	-0.014541437849402428	-0.05716702559058851	-0.05716702559058851
1.94933e+16	-0.014541437849402428	-0.05716702153450036	-0.05716702153450036
1.94933e+16	-0.014541437849402428	-0.05716709048799894	-0.05716709048799894
1.94933e+16	-0.01454143412411213	-0.057167252731525016	-0.057167252731525016
1.94933e+16	-0.014541433192789555	-0.0571672139006172	-0.0571672139006172
1.94933e+16	-0.014541435055434704	-0.05716724461934871	-0.05716724461934871
1.94933e+16	-0.014541435055434704	-0.0571672179567049	-0.0571672179567049
1.94933e+16	-0.014541435055434704	-0.05716719189020273	-0.05716719189020273
1.94933e+16	-0.014541433192789555	-0.057167277068053926	-0.057167277068053926
1.94933e+16	-0.01454143226146698	-0.05716729329240653	-0.05716729329240653
1.94933e+16	-0.014541439712047577	-0.05716713916105676	-0.05716713916105676
1.94933e+16	-0.014541435986757278	-0.057167224338907946	-0.057167224338907946
1.94933e+16	-0.014541435055434704	-0.05716713916105676	-0.05716713916105676
1.94933e+16	-0.014541438780725002	-0.05716709048799894	-0.05716709048799894
1.94933e+16	-0.01454143226146698	-0.05716728923631838	-0.05716728923631838
2.05986e+16	-0.014547903090715408	-0.02183717606199427	-0.02183717606199427
2.05986e+16	-0.014547904022037983	-0.02183717606199427	-0.02183717606199427
2.05986e+16	-0.014547904022037983	-0.02183716429753036	-0.02183716429753036
2.05986e+16	-0.014547905884683132	-0.021837159255617255	-0.021837159255617255
2.05986e+16	-0.014547910541296005	-0.021837102113935407	-0.021837102113935407
2.05986e+16	-0.01454790960997343	-0.021837098752660003	-0.021837098752660003
2.05986e+16	-0.014547910541296005	-0.02183711555903702	-0.02183711555903702
2.05986e+16	-0.014547910541296005	-0.0218370953913846	-0.0218370953913846
2.05986e+16	-0.01454790960997343	-0.0218370937107469	-0.0218370937107469
2.05986e+16	-0.014547910541296005	-0.0218370920301092	-0.0218370920301092
2.05986e+16	-0.01454790960997343	-0.0218370920301092	-0.0218370920301092
2.05986e+16	-0.014547910541296005	-0.021837088668833795	-0.021837088668833795
2.05986e+16	-0.014547907747328281	-0.021837149171791047	-0.021837149171791047
2.05986e+16	-0.014547908678650856	-0.021837140768602537	-0.021837140768602537
2.05986e+16	-0.014547905884683132	-0.021837135726689435	-0.021837135726689435
2.05986e+16	-0.014547907747328281	-0.021837137407327137	-0.021837137407327137
2.05986e+16	-0.014547904953360558	-0.021837169339443466	-0.021837169339443466
2.05986e+16	-0.014547904022037983	-0.02183716429753036	-0.02183716429753036
2.05986e+16	-0.014547903090715408	-0.02183716429753036	-0.02183716429753036
2.05986e+16	-0.014547908678650856	-0.021837135726689435	-0.021837135726689435
2.05986e+16	-0.01454790960997343	-0.021837134046051733	-0.021837134046051733
2.05986e+16	-0.01454790960997343	-0.02183712900413863	-0.02183712900413863
2.05986e+16	-0.014547908678650856	-0.02183712396222553	-0.02183712396222553
2.05986e+16	-0.014547905884683132	-0.021837134046051733	-0.021837134046051733
2.05986e+16	-0.014547908678650856	-0.02183713908796484	-0.02183713908796484
2.05986e+16	-0.014547908678650856	-0.021837108836486215	-0.021837108836486215
2.05986e+16	-0.014547908678650856	-0.021837107155848513	-0.021837107155848513
2.05986e+16	-0.014547908678650856	-0.021837107155848513	-0.021837107155848513
2.05986e+16	-0.014547910541296005	-0.021837107155848513	-0.021837107155848513
2.05986e+16	-0.01454790960997343	-0.021837103794573105	-0.021837103794573105
2.05986e+16	-0.014547905884683132	-0.02183715085242875	-0.02183715085242875
2.05986e+16	-0.014547907747328281	-0.02183715085242875	-0.02183715085242875
2.05986e+16	-0.014547910541296005	-0.021837125642863227	-0.021837125642863227
2.05986e+16	-0.014547910541296005	-0.02183712396222553	-0.02183712396222553
2.05986e+16	-0.014547910541296005	-0.021837122281587823	-0.021837122281587823
2.05986e+16	-0.014547910541296005	-0.02183711723967472	-0.02183711723967472
2.05986e+16	-0.01454790960997343	-0.02183712396222553	-0.02183712396222553
2.05986e+16	-0.014547902159392834	-0.02183718782645818	-0.02183718782645818
2.05986e+16	-0.014547902159392834	-0.02183718446518278	-0.02183718446518278
2.05986e+16	-0.014547902159392834	-0.021837189507095883	-0.021837189507095883
2.05986e+16	-0.014547903090715408	-0.02183718446518278	-0.02183718446518278
2.05986e+16	-0.014547904022037983	-0.02183717942326967	-0.02183717942326967
2.05986e+16	-0.014547910541296005	-0.02183712732350093	-0.02183712732350093
2059863293142110	-0.01454790960997343	-0.021837125642863227	-0.021837125642863227
2059863293142110	-0.014547907747328281	-0.02183711892031242	-0.02183711892031242
2059863293142110	-0.014547904953360558	-0.021837149171791047	-0.021837149171791047
2059863293142110	-0.014547907747328281	-0.021837122281587823	-0.021837122281587823
2059863293142110	-0.014547905884683132	-0.021837134046051733	-0.021837134046051733
2059863293142110	-0.014547902159392834	-0.02183718782645818	-0.02183718782645818
2059863293142110	-0.01454790960997343	-0.021837113878399317	-0.021837113878399317
2059863293142110	-0.014547908678650856	-0.021837145810515646	-0.021837145810515646
2059863293142110	-0.01454790960997343	-0.0218370970720223	-0.0218370970720223
2059863293142110	-0.014547910541296005	-0.021837113878399317	-0.021837113878399317
2059863293142110	-0.014547904953360558	-0.02183716429753036	-0.02183716429753036
2059863293142110	-0.014547903090715408	-0.02183717606199427	-0.02183717606199427
2059863293142110	-0.014547904022037983	-0.021837149171791047	-0.021837149171791047
2059863293142110	-0.014547905884683132	-0.02183716093625496	-0.02183716093625496
2.17508e+16	-0.014305857010185719	0.014596703082080014	0.014596703082080014
2.17508e+16	-0.01430585514754057	0.014596717451376995	0.014596717451376995
2.17508e+16	-0.014305846765637398	0.014596749782295207	0.014596749782295207
2.17508e+16	-0.014305849559605122	0.0145967414002053	0.0145967414002053
2.17508e+16	-0.014305847696959972	0.014596743795088131	0.014596743795088131
2.17508e+16	-0.014305849559605122	0.014596743795088131	0.014596743795088131
2.17508e+16	-0.01430585514754057	0.014596710266728503	0.014596710266728503
2.17508e+16	-0.01430585514754057	0.014596710266728503	0.014596710266728503
2.17508e+16	-0.014305846765637398	0.014596752177178037	0.014596752177178037
2.17508e+16	-0.01430585514754057	0.01459671146416992	0.01459671146416992
2.17508e+16	-0.014305850490927696	0.0145967414002053	0.0145967414002053
2.17508e+16	-0.014305847696959972	0.014596749782295207	0.014596749782295207
2.17508e+16	-0.014305847696959972	0.014596747387412377	0.014596747387412377
2.17508e+16	-0.014305849559605122	0.01459674618997096	0.01459674618997096
2.17508e+16	-0.01430585514754057	0.014596706674404259	0.014596706674404259
2.17508e+16	-0.01430585514754057	0.01459671625393558	0.01459671625393558
2.17508e+16	-0.01430585514754057	0.014596705476962842	0.014596705476962842
2.17508e+16	-0.01430585514754057	0.014596707871845674	0.014596707871845674
2.17508e+16	-0.014305854216217995	0.014596724636025488	0.014596724636025488
2.17508e+16	-0.014305850490927696	0.014596735412998224	0.014596735412998224
2.17508e+16	-0.014305850490927696	0.014596740202763884	0.014596740202763884
2.17508e+16	-0.014305849559605122	0.014596735412998224	0.014596735412998224
2.17508e+16	-0.01430585142225027	0.014596735412998224	0.014596735412998224
2.17508e+16	-0.014305845834314823	0.014596755769502284	0.014596755769502284
2.17508e+16	-0.014305846765637398	0.014596754572060867	0.014596754572060867
2.17508e+16	-0.01430585328489542	0.014596729425791148	0.014596729425791148
2.17508e+16	-0.014305854216217995	0.014596721043701242	0.014596721043701242
2.17508e+16	-0.01430585328489542	0.014596721043701242	0.014596721043701242
2.17508e+16	-0.01430585328489542	0.014596719846259827	0.014596719846259827
2.17508e+16	-0.014305854216217995	0.014596721043701242	0.014596721043701242
2.17508e+16	-0.01430585142225027	0.014596727030908318	0.014596727030908318
2.17508e+16	-0.01430585142225027	0.014596727030908318	0.014596727030908318
2.17508e+16	-0.014305850490927696	0.014596727030908318	0.014596727030908318
2.17508e+16	-0.01430585328489542	0.014596727030908318	0.014596727030908318
2.17508e+16	-0.014305854216217995	0.014596722241142656	0.014596722241142656
2.17508e+16	-0.01430585328489542	0.014596730623232563	0.014596730623232563
2.17508e+16	-0.014305854216217995	0.014596719846259827	0.014596719846259827
2.17508e+16	-0.01430585142225027	0.014596731820673978	0.014596731820673978
2.17508e+16	-0.01430585142225027	0.014596729425791148	0.014596729425791148
2.17508e+16	-0.014305854216217995	0.014596715056494167	0.014596715056494167
2.17508e+16	-0.01430585514754057	0.014596715056494167	0.014596715056494167
2.17508e+16	-0.014305854216217995	0.014596712661611335	0.014596712661611335
2.17508e+16	-0.014305854216217995	0.01459671625393558	0.01459671625393558
2.17508e+16	-0.01430585328489542	0.014596725833466903	0.014596725833466903
2.17508e+16	-0.014305854216217995	0.014596712661611335	0.014596712661611335
2.17508e+16	-0.01430585514754057	0.014596712661611335	0.014596712661611335
2175084421776170	-0.01430585514754057	0.014596703082080014	0.014596703082080014
2175084421776170	-0.014305845834314823	0.014596755769502284	0.014596755769502284
2.29518e+16	-0.013916637748479843	0.040686645328224594	0.040686645328224594
2.29518e+16	-0.013916640542447567	0.04068661022536635	0.04068661022536635
2.29518e+16	-0.013916641473770142	0.04068661022536635	0.04068661022536635
2.29518e+16	-0.013916638679802418	0.040686645328224594	0.040686645328224594
2.29518e+16	-0.013916638679802418	0.04068663830765294	0.04068663830765294
2.29518e+16	-0.013916638679802418	0.04068663830765294	0.04068663830765294
2.29518e+16	-0.013916638679802418	0.040686634797367116	0.040686634797367116
2.29518e+16	-0.013916638679802418	0.04068663128708129	0.04068663128708129
2.29518e+16	-0.013916640542447567	0.04068663128708129	0.04068663128708129
2.29518e+16	-0.013916644267737865	0.04068659618422305	0.04068659618422305
2.29518e+16	-0.013916644267737865	0.04068659267393723	0.04068659267393723
2.29518e+16	-0.013916640542447567	0.040686627776795464	0.040686627776795464
2.29518e+16	-0.013916640542447567	0.040686624266509645	0.040686624266509645
2.29518e+16	-0.013916640542447567	0.04068662075622382	0.04068662075622382
2.29518e+16	-0.013916641473770142	0.040686617245937994	0.040686617245937994
2.29518e+16	-0.013916640542447567	0.040686617245937994	0.040686617245937994
2.29518e+16	-0.013916641473770142	0.040686613735652175	0.040686613735652175
2.29518e+16	-0.013916641473770142	0.04068660671508052	0.04068660671508052
2.29518e+16	-0.013916641473770142	0.040686603204794704	0.040686603204794704
2.29518e+16	-0.01391664333641529	0.040686603204794704	0.040686603204794704
2.29518e+16	-0.01391664333641529	0.040686603204794704	0.040686603204794704
2.29518e+16	-0.01391664333641529	0.04068659969450888	0.04068659969450888
2.29518e+16	-0.01391664333641529	0.04068659969450888	0.04068659969450888
2.29518e+16	-0.013916644267737865	0.04068658916365141	0.04068658916365141
2.29518e+16	-0.013916644267737865	0.04068658565336558	0.04068658565336558
2.29518e+16	-0.013916644267737865	0.04068658565336558	0.04068658565336558
2.29518e+16	-0.013916644267737865	0.04068658214307976	0.04068658214307976
2.29518e+16	-0.013916646130383015	0.04068658214307976	0.04068658214307976
2.29518e+16	-0.013916636817157269	0.04068665936936789	0.04068665936936789
2.29518e+16	-0.013916637748479843	0.04068665936936789	0.04068665936936789
2.29518e+16	-0.013916637748479843	0.040686655859082065	0.040686655859082065
2.29518e+16	-0.013916636817157269	0.040686655859082065	0.040686655859082065
2.29518e+16	-0.013916638679802418	0.040686627776795464	0.040686627776795464
2.29518e+16	-0.013916636817157269	0.04068666287965371	0.04068666287965371
2.29518e+16	-0.013916637748479843	0.04068664883851041	0.04068664883851041
2.29518e+16	-0.013916637748479843	0.04068665234879624	0.04068665234879624
2.29518e+16	-0.013916640542447567	0.04068663128708129	0.04068663128708129
2420365268951780	-0.013440215960144997	0.05497309964236258	0.05497309964236258
2420365268951780	-0.013440222479403019	0.054973094702002616	0.054973094702002616
2420365268951780	-0.013440215960144997	0.054973109523082514	0.054973109523082514
2.42037e+16	-0.013440217822790146	0.05497309964236258	0.05497309964236258
2.42037e+16	-0.013440217822790146	0.054973109523082514	0.054973109523082514
2.42037e+16	-0.013440215960144997	0.054973114463442475	0.054973114463442475
2.42037e+16	-0.013440215960144997	0.054973104582722546	0.054973104582722546
2.42037e+16	-0.013440217822790146	0.054973104582722546	0.054973104582722546
2.42037e+16	-0.013440217822790146	0.05497309964236258	0.05497309964236258
2.42037e+16	-0.013440217822790146	0.054973104582722546	0.054973104582722546
2.42037e+16	-0.013440217822790146	0.054973104582722546	0.054973104582722546
2.42037e+16	-0.013440224342048168	0.054973094702002616	0.054973094702002616
2.42037e+16	-0.013440222479403019	0.054973094702002616	0.054973094702002616
2.42037e+16	-0.013440222479403019	0.05497309964236258	0.05497309964236258
2.42037e+16	-0.01344022061675787	0.05497309964236258	0.05497309964236258
2.42037e+16	-0.01344022061675787	0.05497309964236258	0.05497309964236258
2.42037e+16	-0.013440219685435295	0.05497309964236258	0.05497309964236258
2.42037e+16	-0.013440219685435295	0.05497309964236258	0.05497309964236258
2.42037e+16	-0.013440217822790146	0.05497309964236258	0.05497309964236258
2.42037e+16	-0.013440219685435295	0.054973104582722546	0.054973104582722546
2420365268951780	-0.013440215960144997	0.054973109523082514	0.054973109523082514
2420365268951780	-0.013440222479403019	0.054973094702002616	0.054973094702002616
2550849001251580	-0.012904053553938866	0.06116313195429254	0.06116313195429254
2550849001251580	-0.01290405634790659	0.0611631433314267	0.0611631433314267
2550849001251580	-0.012904055416584015	0.061163137642859626	0.061163137642859626
2550849001251580	-0.01290405448526144	0.06116313195429254	0.06116313195429254
2550849001251580	-0.012904055416584015	0.0611631433314267	0.0611631433314267
2550849001251580	-0.012904053553938866	0.061163126265725454	0.061163126265725454
2550849001251580	-0.01290405634790659	0.0611631433314267	0.0611631433314267
2550849001251580	-0.012904051691293716	0.06116312057715838	0.06116312057715838
2550849001251580	-0.012904050759971142	0.06116312057715838	0.06116312057715838
2550849001251580	-0.01290405634790659	0.06116314901999379	0.06116314901999379
2550849001251580	-0.012904052622616291	0.06116313195429254	0.06116313195429254
2550849001251580	-0.012904051691293716	0.061163126265725454	0.061163126265725454
2550849001251580	-0.012904057279229164	0.06116314901999379	0.06116314901999379
2550849001251580	-0.012904052622616291	0.06116310351145713	0.06116310351145713
2550849001251580	-0.012904055416584015	0.061163137642859626	0.061163137642859626
2550849001251580	-0.012904053553938866	0.061163114888591295	0.061163114888591295
2550849001251580	-0.012904048897325993	0.061163126265725454	0.061163126265725454
2550849001251580	-0.012904051691293716	0.06116310920002422	0.06116310920002422
2550849001251580	-0.012904051691293716	0.06116310920002422	0.06116310920002422
2550849001251580	-0.012904051691293716	0.06116310351145713	0.06116310351145713
2550849001251580	-0.012904055416584015	0.06116312057715838	0.06116312057715838
2550849001251580	-0.012904055416584015	0.06116312057715838	0.06116312057715838
2550849001251580	-0.012904050759971142	0.061163126265725454	0.061163126265725454
2550849001251580	-0.012904049828648567	0.06116312057715838	0.06116312057715838
2550849001251580	-0.01290405448526144	0.06116310351145713	0.06116310351145713
2550849001251580	-0.01290405448526144	0.06116310920002422	0.06116310920002422
2550849001251580	-0.012904053553938866	0.06116310351145713	0.06116310351145713
2550849001251580	-0.012904055416584015	0.06116310920002422	0.06116310920002422
2550849001251580	-0.012904053553938866	0.06116309782289005	0.06116309782289005
2550849001251580	-0.012904052622616291	0.06116309782289005	0.06116309782289005
2550849001251580	-0.012904052622616291	0.06116309213432297	0.06116309213432297
2550849001251580	-0.01290405448526144	0.06116312057715838	0.06116312057715838
2550849001251580	-0.012904055416584015	0.06116313195429254	0.06116313195429254
2550849001251580	-0.012904049828648567	0.061163126265725454	0.061163126265725454
2550849001251580	-0.012904051691293716	0.06116313195429254	0.06116313195429254
2550849001251580	-0.012904049828648567	0.061163126265725454	0.061163126265725454
2550849001251580	-0.012904053553938866	0.061163137642859626	0.061163137642859626
2550849001251580	-0.01290405448526144	0.06116309213432297	0.06116309213432297
2550849001251580	-0.012904053553938866	0.06116308644575588	0.06116308644575588
2550849001251580	-0.012904052622616291	0.06116308644575588	0.06116308644575588
2550849001251580	-0.012904053553938866	0.06116309213432297	0.06116309213432297
2550849001251580	-0.012904053553938866	0.06116308644575588	0.06116308644575588
2550849001251580	-0.012904053553938866	0.0611630807571888	0.0611630807571888
2550849001251580	-0.012904051691293716	0.06116309782289005	0.06116309782289005
2550849001251580	-0.012904049828648567	0.06116312057715838	0.06116312057715838
2550849001251580	-0.012904055416584015	0.06116313195429254	0.06116313195429254
2550849001251580	-0.012904052622616291	0.06116312057715838	0.06116312057715838
2550849001251580	-0.012904053553938866	0.06116312057715838	0.06116312057715838
2550849001251580	-0.01290405448526144	0.061163126265725454	0.061163126265725454
2550849001251580	-0.012904050759971142	0.061163114888591295	0.061163114888591295
2550849001251580	-0.012904057279229164	0.0611631433314267	0.0611631433314267
2550849001251580	-0.012904052622616291	0.061163114888591295	0.061163114888591295
2550849001251580	-0.012904055416584015	0.061163126265725454	0.061163126265725454
2550849001251580	-0.01290405634790659	0.06116313195429254	0.06116313195429254
2550849001251580	-0.012904052622616291	0.061163126265725454	0.061163126265725454
2550849001251580	-0.012904051691293716	0.06116312057715838	0.06116312057715838
2550849001251580	-0.01290405634790659	0.061163137642859626	0.061163137642859626
2550849001251580	-0.012904050759971142	0.06116312057715838	0.06116312057715838
2550849001251580	-0.01290405634790659	0.061163137642859626	0.061163137642859626
2.68688e+16	-0.012316268868744373	0.06264155283996439	0.06264155283996439
2.68688e+16	-0.012316268868744373	0.06264160689362222	0.06264160689362222
2.68688e+16	-0.012316269800066948	0.06264166094728005	0.06264166094728005
2.68688e+16	-0.012316265143454075	0.06264163091747015	0.06264163091747015
2.68688e+16	-0.012316265143454075	0.06264160088766023	0.06264160088766023
2.68688e+16	-0.012316270731389523	0.06264153482207845	0.06264153482207845
2.68688e+16	-0.0123162642121315	0.06264160689362222	0.06264160689362222
2.68688e+16	-0.012316267937421799	0.06264162491150817	0.06264162491150817
2.68688e+16	-0.012316271662712097	0.06264164292939411	0.06264164292939411
2.68688e+16	-0.012316271662712097	0.06264166094728005	0.06264166094728005
2.68688e+16	-0.012316265143454075	0.06264160689362222	0.06264160689362222
2.68688e+16	-0.012316267006099224	0.0626416128995842	0.0626416128995842
2.68688e+16	-0.01231626607477665	0.06264160088766023	0.06264160088766023
2.68688e+16	-0.012316269800066948	0.06264161890554619	0.06264161890554619
2.68688e+16	-0.012316270731389523	0.06264161890554619	0.06264161890554619
2.68688e+16	-0.012316265143454075	0.06264162491150817	0.06264162491150817
2.68688e+16	-0.012316268868744373	0.06264158887573627	0.06264158887573627
2.68688e+16	-0.012316270731389523	0.06264166695324204	0.06264166695324204
2.68688e+16	-0.012316268868744373	0.06264165494131807	0.06264165494131807
2.68688e+16	-0.012316263280808926	0.06264162491150817	0.06264162491150817
2.68688e+16	-0.012316262349486351	0.06264162491150817	0.06264162491150817
2.68688e+16	-0.012316265143454075	0.06264161890554619	0.06264161890554619
2.68688e+16	-0.012316271662712097	0.06264166695324204	0.06264166695324204
2.68688e+16	-0.012316267937421799	0.06264164893535609	0.06264164893535609
2.68688e+16	-0.012316267006099224	0.06264164292939411	0.06264164292939411
2.68688e+16	-0.012316268868744373	0.06264164292939411	0.06264164292939411
2.68688e+16	-0.0123162642121315	0.06264161890554619	0.06264161890554619
2.68688e+16	-0.012316271662712097	0.06264165494131807	0.06264165494131807
2.68688e+16	-0.01231626607477665	0.06264164292939411	0.06264164292939411
2.68688e+16	-0.012316272594034672	0.06264167295920402	0.06264167295920402
2.68688e+16	-0.012316267006099224	0.06264162491150817	0.06264162491150817
2.68688e+16	-0.012316270731389523	0.06264164292939411	0.06264164292939411
2.68688e+16	-0.0123162642121315	0.0626416128995842	0.0626416128995842
2.68688e+16	-0.012316270731389523	0.06264165494131807	0.06264165494131807
2.68688e+16	-0.012316271662712097	0.06264167295920402	0.06264167295920402
2.68688e+16	-0.0123162642121315	0.06264162491150817	0.06264162491150817
2.68688e+16	-0.012316263280808926	0.06264161890554619	0.06264161890554619
2.68688e+16	-0.01231626607477665	0.0626416128995842	0.0626416128995842
2.68688e+16	-0.012316263280808926	0.06264162491150817	0.06264162491150817
2.68688e+16	-0.012316272594034672	0.06264166695324204	0.06264166695324204
2.68688e+16	-0.012316270731389523	0.06264166094728005	0.06264166094728005
2.68688e+16	-0.012316269800066948	0.06264165494131807	0.06264165494131807
2.68688e+16	-0.012316268868744373	0.06264164893535609	0.06264164893535609
2.68688e+16	-0.012316267937421799	0.06264164292939411	0.06264164292939411
2.68688e+16	-0.012316270731389523	0.06264154082804042	0.06264154082804042
2.68688e+16	-0.012316271662712097	0.06264161890554619	0.06264161890554619
2.68688e+16	-0.012316269800066948	0.06264160689362222	0.06264160689362222
2.68688e+16	-0.01231626607477665	0.06264158887573627	0.06264158887573627
2.68688e+16	-0.012316267937421799	0.06264159488169825	0.06264159488169825
2.68688e+16	-0.012316267006099224	0.0626415828697743	0.0626415828697743
2.68688e+16	-0.012316271662712097	0.06264160088766023	0.06264160088766023
2.68688e+16	-0.012316270731389523	0.06264160088766023	0.06264160088766023
2.68688e+16	-0.0123162642121315	0.06264163091747015	0.06264163091747015
2.68688e+16	-0.012316269800066948	0.06264157085785033	0.06264157085785033
2.68688e+16	-0.012316267006099224	0.0626415768638123	0.0626415768638123
2.68688e+16	-0.012316270731389523	0.06264158887573627	0.06264158887573627
2.68688e+16	-0.012316270731389523	0.06264158887573627	0.06264158887573627
2.68688e+16	-0.012316268868744373	0.0626415768638123	0.0626415768638123
2.68688e+16	-0.012316271662712097	0.06264158887573627	0.06264158887573627
2.68688e+16	-0.012316267937421799	0.06264157085785033	0.06264157085785033
2.68688e+16	-0.012316267937421799	0.06264156485188835	0.06264156485188835
2.68688e+16	-0.012316270731389523	0.06264155884592637	0.06264155884592637
2.68688e+16	-0.012316268868744373	0.06264156485188835	0.06264156485188835
2.68688e+16	-0.012316270731389523	0.06264157085785033	0.06264157085785033
2.68688e+16	-0.012316269800066948	0.06264155884592637	0.06264155884592637
2.68688e+16	-0.012316269800066948	0.0626415468340024	0.0626415468340024
2.68688e+16	-0.012316270731389523	0.06264155283996439	0.06264155283996439
2.68688e+16	-0.012316270731389523	0.0626415468340024	0.0626415468340024
282870744665427	-0.01167655922472477	0.06125783221241972	0.06125783221241972
2.82871e+16	-0.011676553636789322	0.06125784430023614	0.06125784430023614
2.82871e+16	-0.011676555499434471	0.06125784430023614	0.06125784430023614
2.82871e+16	-0.011676560156047344	0.061257868475868976	0.061257868475868976
2.82871e+16	-0.011676553636789322	0.06125783221241972	0.06125783221241972
2.82871e+16	-0.011676558293402195	0.061257856388052555	0.061257856388052555
2.82871e+16	-0.011676561087369919	0.061257868475868976	0.061257868475868976
2.82871e+16	-0.011676554568111897	0.06125783221241972	0.06125783221241972
2.82871e+16	-0.01167655922472477	0.061257856388052555	0.061257856388052555
2.82871e+16	-0.011676555499434471	0.06125787451977719	0.06125787451977719
2.82871e+16	-0.011676554568111897	0.061257826168511505	0.061257826168511505
2.82871e+16	-0.011676561087369919	0.06125785034414435	0.06125785034414435
2.82871e+16	-0.01167655736207962	0.06125783221241972	0.06125783221241972
2.82871e+16	-0.01167655736207962	0.0612578201246033	0.0612578201246033
2.82871e+16	-0.011676554568111897	0.061257856388052555	0.061257856388052555
2.82871e+16	-0.011676554568111897	0.061257868475868976	0.061257868475868976
2.82871e+16	-0.011676560156047344	0.061257898695410026	0.061257898695410026
2.82871e+16	-0.011676558293402195	0.06125781408069509	0.06125781408069509
2.82871e+16	-0.011676561087369919	0.061257826168511505	0.061257826168511505
2.82871e+16	-0.011676558293402195	0.06125780803678688	0.06125780803678688
2.82871e+16	-0.011676562018692493	0.061257826168511505	0.061257826168511505
2.82871e+16	-0.011676560156047344	0.06125781408069509	0.06125781408069509
2.82871e+16	-0.011676563881337643	0.06125774155379657	0.06125774155379657
2.82871e+16	-0.011676561087369919	0.06125780803678688	0.06125780803678688
2.82871e+16	-0.01167655922472477	0.061257795948970455	0.061257795948970455
2.82871e+16	-0.011676562018692493	0.06125780803678688	0.06125780803678688
2.82871e+16	-0.011676561087369919	0.061257795948970455	0.061257795948970455
2.82871e+16	-0.01167655922472477	0.06125778386115404	0.06125778386115404
2.82871e+16	-0.01167655922472477	0.06125777781724583	0.06125777781724583
2.82871e+16	-0.011676560156047344	0.06125777781724583	0.06125777781724583
2.82871e+16	-0.011676562018692493	0.06125790473931824	0.06125790473931824
2.82871e+16	-0.011676560156047344	0.061257765729429405	0.061257765729429405
2.82871e+16	-0.011676562018692493	0.06125777177333762	0.06125777177333762
2.82871e+16	-0.011676561087369919	0.0612577596855212	0.0612577596855212
2.82871e+16	-0.011676562018692493	0.0612577596855212	0.0612577596855212
2.82871e+16	-0.011676563881337643	0.061257765729429405	0.061257765729429405
2.82871e+16	-0.011676562018692493	0.06125775364161299	0.06125775364161299
2.82871e+16	-0.011676563881337643	0.06125775364161299	0.06125775364161299
2.82871e+16	-0.011676563881337643	0.061257735509888354	0.061257735509888354
2.82871e+16	-0.011676560156047344	0.061257898695410026	0.061257898695410026
2.82871e+16	-0.01167655922472477	0.06125789265150182	0.06125789265150182
2.82871e+16	-0.011676558293402195	0.061257886607593605	0.061257886607593605
2.82871e+16	-0.01167655922472477	0.061257868475868976	0.061257868475868976
2.82871e+16	-0.011676561087369919	0.061257898695410026	0.061257898695410026
2.82871e+16	-0.011676555499434471	0.061257868475868976	0.061257868475868976
2.82871e+16	-0.011676552705466747	0.061257856388052555	0.061257856388052555
2.82871e+16	-0.011676562018692493	0.061257898695410026	0.061257898695410026
2.82871e+16	-0.01167655736207962	0.06125787451977719	0.06125787451977719
2.82871e+16	-0.011676552705466747	0.06125785034414435	0.06125785034414435
2.82871e+16	-0.011676560156047344	0.061257886607593605	0.061257886607593605
2.82871e+16	-0.011676562018692493	0.061257868475868976	0.061257868475868976
2.82871e+16	-0.011676553636789322	0.06125785034414435	0.06125785034414435
2.82871e+16	-0.011676561087369919	0.061257886607593605	0.061257886607593605
2.82871e+16	-0.01167655736207962	0.061257868475868976	0.061257868475868976
2.82871e+16	-0.011676561087369919	0.061257886607593605	0.061257886607593605
2.82871e+16	-0.011676555499434471	0.061257856388052555	0.061257856388052555
2.82871e+16	-0.011676562018692493	0.061257886607593605	0.061257886607593605
2.82871e+16	-0.011676558293402195	0.061257886607593605	0.061257886607593605
2.82871e+16	-0.011676553636789322	0.06125786243196077	0.06125786243196077
2.82871e+16	-0.011676562018692493	0.06125785034414435	0.06125785034414435
2.82871e+16	-0.011676562018692493	0.06125785034414435	0.06125785034414435
2.82871e+16	-0.011676555499434471	0.06125781408069509	0.06125781408069509
2.82871e+16	-0.011676562018692493	0.06125778386115404	0.06125778386115404
2.82871e+16	-0.011676555499434471	0.06125780803678688	0.06125780803678688
2.82871e+16	-0.011676560156047344	0.061257826168511505	0.061257826168511505
2.82871e+16	-0.011676552705466747	0.06125786243196077	0.06125786243196077
2.82871e+16	-0.011676562018692493	0.06125791078322644	0.06125791078322644
2.82871e+16	-0.011676561087369919	0.06125790473931824	0.06125790473931824
2.82871e+16	-0.011676551774144173	0.061257856388052555	0.061257856388052555
2.82871e+16	-0.011676561087369919	0.06125790473931824	0.06125790473931824
2.82871e+16	-0.011676558293402195	0.061257795948970455	0.061257795948970455
2976633583472000	-0.01098353136330843	0.057785233094147403	0.057785233094147403
2976633583472000	-0.01098352950066328	0.05778529762962088	0.05778529762962088
2976633583472000	-0.010983526706695557	0.057785280029037205	0.057785280029037205
2976633583472000	-0.010983527638018131	0.05778528589589844	0.05778528589589844
2976633583472000	-0.01098353136330843	0.057785309363343335	0.057785309363343335
2976633583472000	-0.01098352950066328	0.05778525656159231	0.05778525656159231
2976633583472000	-0.010983532294631004	0.057785309363343335	0.057785309363343335
2976633583472000	-0.010983535088598728	0.05778532109706579	0.05778532109706579
2976633583472000	-0.010983527638018131	0.057785280029037205	0.057785280029037205
2976633583472000	-0.01098352950066328	0.05778528589589844	0.05778528589589844
2976633583472000	-0.01098353136330843	0.05778529762962088	0.05778529762962088
2976633583472000	-0.010983536019921303	0.057785280029037205	0.057785280029037205
2976633583472000	-0.010983538813889027	0.05778516855867392	0.05778516855867392
2976633583472000	-0.010983534157276154	0.05778529762962088	0.05778529762962088
2976633583472000	-0.01098353136330843	0.057785280029037205	0.057785280029037205
2976633583472000	-0.010983535088598728	0.05778529762962088	0.05778529762962088
2976633583472000	-0.010983530431985855	0.05778529762962088	0.05778529762962088
2976633583472000	-0.010983527638018131	0.05778525656159231	0.05778525656159231
2976633583472000	-0.010983532294631004	0.057785280029037205	0.057785280029037205
2976633583472000	-0.010983537882566452	0.057785186159257595	0.057785186159257595
2976633583472000	-0.010983537882566452	0.057785174425535143	0.057785174425535143
2976633583472000	-0.010983538813889027	0.057785174425535143	0.057785174425535143
2976633583472000	-0.010983537882566452	0.05778516855867392	0.05778516855867392
2976633583472000	-0.010983536019921303	0.057785233094147403	0.057785233094147403
2976633583472000	-0.010983532294631004	0.0577852096267025	0.0577852096267025
2976633583472000	-0.010983535088598728	0.057785203759841273	0.057785203759841273
2976633583472000	-0.010983537882566452	0.057785215493563725	0.057785215493563725
2976633583472000	-0.010983535088598728	0.05778519789298005	0.05778519789298005
2976633583472000	-0.010983534157276154	0.05778525656159231	0.05778525656159231
2976633583472000	-0.010983535088598728	0.05778525656159231	0.05778525656159231
2976633583472000	-0.010983536019921303	0.05778525656159231	0.05778525656159231
2976633583472000	-0.010983534157276154	0.05778532109706579	0.05778532109706579
2976633583472000	-0.010983534157276154	0.05778533283078823	0.05778533283078823
2976633583472000	-0.01098353136330843	0.057785221360424945	0.057785221360424945
2976633583472000	-0.010983535088598728	0.05778523896100863	0.05778523896100863
2976633583472000	-0.010983534157276154	0.05778523896100863	0.05778523896100863
2976633583472000	-0.01098352950066328	0.05778526829531475	0.05778526829531475
2976633583472000	-0.010983535088598728	0.057785221360424945	0.057785221360424945
2976633583472000	-0.010983537882566452	0.05778519789298005	0.05778519789298005
2976633583472000	-0.010983536019921303	0.05778519789298005	0.05778519789298005
2976633583472000	-0.010983525775372982	0.05778528589589844	0.05778528589589844
2976633583472000	-0.010983535088598728	0.05778533283078823	0.05778533283078823
2976633583472000	-0.010983536019921303	0.057785215493563725	0.057785215493563725
2976633583472000	-0.010983530431985855	0.05778530349648211	0.05778530349648211
2976633583472000	-0.010983526706695557	0.05778528589589844	0.05778528589589844
2976633583472000	-0.010983527638018131	0.05778529176275966	0.05778529176275966
2976633583472000	-0.010983534157276154	0.057785309363343335	0.057785309363343335
2976633583472000	-0.010983525775372982	0.05778528589589844	0.05778528589589844
2976633583472000	-0.010983532294631004	0.05778532109706579	0.05778532109706579
2976633583472000	-0.010983534157276154	0.0577852096267025	0.0577852096267025
2976633583472000	-0.010983534157276154	0.05778532109706579	0.05778532109706579
2976633583472000	-0.010983525775372982	0.057785280029037205	0.057785280029037205
2976633583472000	-0.01098352950066328	0.05778529762962088	0.05778529762962088
2976633583472000	-0.010983532294631004	0.057785244827869855	0.057785244827869855
2976633583472000	-0.010983530431985855	0.05778523896100863	0.05778523896100863
2976633583472000	-0.010983530431985855	0.057785244827869855	0.057785244827869855
2976633583472000	-0.010983532294631004	0.05778526242845353	0.05778526242845353
2976633583472000	-0.010983534157276154	0.057785221360424945	0.057785221360424945
2976633583472000	-0.010983530431985855	0.057785250694731075	0.057785250694731075
2976633583472000	-0.010983535088598728	0.057785280029037205	0.057785280029037205
2976633583472000	-0.010983534157276154	0.057785280029037205	0.057785280029037205
2.97663e+16	-0.010983535088598728	0.057785309363343335	0.057785309363343335
2.97663e+16	-0.010983537882566452	0.05778519789298005	0.05778519789298005
2.97663e+16	-0.010983532294631004	0.05778532696392701	0.05778532696392701
2.97663e+16	-0.010983530431985855	0.05778526829531475	0.05778526829531475
2.97663e+16	-0.010983526706695557	0.05778526829531475	0.05778526829531475
2.97663e+16	-0.010983526706695557	0.05778529176275966	0.05778529176275966
2.97663e+16	-0.010983536019921303	0.057785186159257595	0.057785186159257595
3.13097e+16	-0.01023903489112854	0.052468059527791884	0.052468059527791884
3.13097e+16	-0.010239029303193092	0.05246818577873729	0.05246818577873729
3.13097e+16	-0.010239021852612495	0.05246815284370805	0.05246815284370805
3.13097e+16	-0.01023902278393507	0.052468136376193436	0.052468136376193436
3.13097e+16	-0.010239030234515667	0.05246818028956575	0.05246818028956575
3130972198756470	-0.010239023715257645	0.05246814735453652	0.05246814735453652
3130972198756470	-0.010239026509225368	0.05246815833287959	0.05246815833287959
3130972198756470	-0.010239021852612495	0.05246814735453652	0.05246814735453652
3130972198756470	-0.010239026509225368	0.052468169311222675	0.052468169311222675
3130972198756470	-0.010239023715257645	0.052468136376193436	0.052468136376193436
3130972198756470	-0.01023903302848339	0.0524680759953065	0.0524680759953065
3130972198756470	-0.010239030234515667	0.05246812539785036	0.05246812539785036
3130972198756470	-0.010239030234515667	0.05246814186536497	0.05246814186536497
3130972198756470	-0.010239026509225368	0.05246811990867882	0.05246811990867882
3130972198756470	-0.01023903302848339	0.0524681034411642	0.0524681034411642
3130972198756470	-0.010239032097160816	0.05246814186536497	0.05246814186536497
3130972198756470	-0.010239029303193092	0.052468191267908824	0.052468191267908824
3130972198756470	-0.01023902278393507	0.05246814186536497	0.05246814186536497
3130972198756470	-0.010239028371870518	0.052468169311222675	0.052468169311222675
3130972198756470	-0.010239028371870518	0.05246811441950727	0.05246811441950727
3130972198756470	-0.010239032097160816	0.05246812539785036	0.05246812539785036
3130972198756470	-0.010239029303193092	0.052468191267908824	0.052468191267908824
3130972198756470	-0.010239028371870518	0.0524681034411642	0.0524681034411642
3130972198756470	-0.010239030234515667	0.05246810893033574	0.05246810893033574
3130972198756470	-0.010239026509225368	0.05246810893033574	0.05246810893033574
3130972198756470	-0.010239029303193092	0.05246815833287959	0.05246815833287959
3130972198756470	-0.010239025577902794	0.052468136376193436	0.052468136376193436
3130972198756470	-0.010239027440547943	0.05246814735453652	0.05246814735453652
3130972198756470	-0.01023903302848339	0.05246812539785036	0.05246812539785036
3130972198756470	-0.010239031165838242	0.05246815833287959	0.05246815833287959
3130972198756470	-0.01023902464658022	0.05246812539785036	0.05246812539785036
3130972198756470	-0.01023902464658022	0.05246811990867882	0.05246811990867882
3130972198756470	-0.010239026509225368	0.052468130887021895	0.052468130887021895
3130972198756470	-0.01023902464658022	0.05246815833287959	0.05246815833287959
3130972198756470	-0.010239030234515667	0.052468169311222675	0.052468169311222675
3130972198756470	-0.010239023715257645	0.05246815284370805	0.05246815284370805
3130972198756470	-0.010239026509225368	0.05246816382205113	0.05246816382205113
3130972198756470	-0.010239023715257645	0.05246815284370805	0.05246815284370805
3130972198756470	-0.01023903302848339	0.05246806501696342	0.05246806501696342
3130972198756470	-0.010239033959805965	0.052468059527791884	0.052468059527791884
3130972198756470	-0.010239030234515667	0.05246815833287959	0.05246815833287959
3130972198756470	-0.01023902092128992	0.05246814735453652	0.05246814735453652
3130972198756470	-0.010239030234515667	0.052468191267908824	0.052468191267908824
3130972198756470	-0.010239029303193092	0.052468097951992664	0.052468097951992664
3130972198756470	-0.010239029303193092	0.05246808148447804	0.05246808148447804
3130972198756470	-0.010239032097160816	0.052468092462821116	0.052468092462821116
3130972198756470	-0.01023903302848339	0.052468092462821116	0.052468092462821116
3130972198756470	-0.01023903489112854	0.05246805403862034	0.05246805403862034
3130972198756470	-0.01023903489112854	0.05246804854944881	0.05246804854944881
3130972198756470	-0.010239035822451115	0.05246804854944881	0.05246804854944881
3130972198756470	-0.010239029303193092	0.052468130887021895	0.052468130887021895
3130972198756470	-0.010239028371870518	0.05246815833287959	0.05246815833287959
3130972198756470	-0.010239026509225368	0.05246814735453652	0.05246814735453652
3130972198756470	-0.010239032097160816	0.05246808148447804	0.05246808148447804
3130972198756470	-0.01023903302848339	0.05246808697364958	0.05246808697364958
3130972198756470	-0.010239032097160816	0.0524680759953065	0.0524680759953065
3130972198756470	-0.010239028371870518	0.052468097951992664	0.052468097951992664
3130972198756470	-0.010239032097160816	0.05246810893033574	0.05246810893033574
3130972198756470	-0.010239029303193092	0.05246814186536497	0.05246814186536497
3130972198756470	-0.010239029303193092	0.05246818028956575	0.05246818028956575
3130972198756470	-0.010239028371870518	0.052468174800394216	0.052468174800394216
3130972198756470	-0.010239029303193092	0.052468169311222675	0.052468169311222675
3.13097e+16	-0.010239023715257645	0.052468130887021895	0.052468130887021895
3.13097e+16	-0.010239026509225368	0.052468169311222675	0.052468169311222675
3.13097e+16	-0.010239030234515667	0.052468169311222675	0.052468169311222675
3.13097e+16	-0.010239029303193092	0.05246808697364958	0.05246808697364958
3.13097e+16	-0.010239031165838242	0.05246814186536497	0.05246814186536497
3.13097e+16	-0.01023902464658022	0.05246815284370805	0.05246815284370805
3.13097e+16	-0.01023903302848339	0.052468059527791884	0.052468059527791884
3.13097e+16	-0.01023902278393507	0.05246815284370805	0.05246815284370805
3.13097e+16	-0.01023903302848339	0.05246810893033574	0.05246810893033574
3.13097e+16	-0.010239029303193092	0.05246818028956575	0.05246818028956575
3.13097e+16	-0.010239033959805965	0.0524680759953065	0.0524680759953065
3.13097e+16	-0.010239026509225368	0.05246811441950727	0.05246811441950727
3.29208e+16	-0.009450146928429604	0.045334906719364326	0.045334906719364326
3.29208e+16	-0.009450152516365051	0.045334906719364326	0.045334906719364326
3.29208e+16	-0.009450150653719902	0.045334877328586945	0.045334877328586945
3.29208e+16	-0.009450153447687626	0.04533487243012405	0.04533487243012405
3.29208e+16	-0.009450146928429604	0.04533489692243853	0.04533489692243853
3.29208e+16	-0.009450151585042477	0.04533489692243853	0.04533489692243853
3.29208e+16	-0.009450149722397327	0.04533492141475301	0.04533492141475301
3.29208e+16	-0.009450147859752178	0.045334887125512736	0.045334887125512736
3.29208e+16	-0.009450147859752178	0.045334882227049844	0.045334882227049844
3.29208e+16	-0.009450149722397327	0.04533489692243853	0.04533489692243853
3.29208e+16	-0.009450149722397327	0.045334882227049844	0.045334882227049844
3.29208e+16	-0.009450151585042477	0.045334906719364326	0.045334906719364326
3.29208e+16	-0.0094501543790102	0.04533486263319826	0.04533486263319826
3.29208e+16	-0.009450155310332775	0.04533486263319826	0.04533486263319826
3.29208e+16	-0.009450151585042477	0.045334887125512736	0.045334887125512736
3.29208e+16	-0.009450148791074753	0.04533489692243853	0.04533489692243853
3.29208e+16	-0.009450151585042477	0.045334867531661154	0.045334867531661154
3.29208e+16	-0.009450150653719902	0.045334906719364326	0.045334906719364326
3.29208e+16	-0.009450153447687626	0.04533484793780957	0.04533484793780957
3.29208e+16	-0.009450153447687626	0.04533485283627246	0.04533485283627246
329207595670509	-0.009450145997107029	0.045334892023975636	0.045334892023975636
329207595670509	-0.009450149722397327	0.04533491161782722	0.04533491161782722
329207595670509	-0.009450149722397327	0.045334877328586945	0.045334877328586945
329207595670509	-0.009450153447687626	0.04533486263319826	0.04533486263319826
329207595670509	-0.0094501543790102	0.04533484303934667	0.04533484303934667
329207595670509	-0.009450155310332775	0.04533484793780957	0.04533484793780957
329207595670509	-0.009450146928429604	0.045334892023975636	0.045334892023975636
329207595670509	-0.009450149722397327	0.04533487243012405	0.04533487243012405
329207595670509	-0.00945015624165535	0.04533483814088378	0.04533483814088378
329207595670509	-0.00945015624165535	0.04533484303934667	0.04533484303934667
329207595670509	-0.009450145065784454	0.04533489692243853	0.04533489692243853
329207595670509	-0.009450157172977924	0.04533483814088378	0.04533483814088378
329207595670509	-0.0094501543790102	0.04533487243012405	0.04533487243012405
329207595670509	-0.009450150653719902	0.0453349312116788	0.0453349312116788
329207595670509	-0.009450151585042477	0.04533485773473536	0.04533485773473536
329207595670509	-0.009450145065784454	0.04533489692243853	0.04533489692243853
329207595670509	-0.009450145997107029	0.04533490182090143	0.04533490182090143
329207595670509	-0.009450148791074753	0.04533491651629012	0.04533491651629012
329207595670509	-0.009450147859752178	0.045334906719364326	0.045334906719364326
329207595670509	-0.009450150653719902	0.045334887125512736	0.045334887125512736
329207595670509	-0.009450145065784454	0.04533490182090143	0.04533490182090143
329207595670509	-0.009450151585042477	0.04533492631321591	0.04533492631321591
329207595670509	-0.009450145065784454	0.04533490182090143	0.04533490182090143
329207595670509	-0.009450152516365051	0.04533489692243853	0.04533489692243853
329207595670509	-0.009450150653719902	0.045334906719364326	0.045334906719364326
329207595670509	-0.009450151585042477	0.0453349312116788	0.0453349312116788
329207595670509	-0.009450145997107029	0.04533489692243853	0.04533489692243853
329207595670509	-0.009450147859752178	0.045334906719364326	0.045334906719364326
3.29208e+16	-0.009450150653719902	0.04533491651629012	0.04533491651629012
3.29208e+16	-0.009450150653719902	0.04533492141475301	0.04533492141475301
3.29208e+16	-0.009450150653719902	0.045334867531661154	0.045334867531661154
3.29208e+16	-0.009450147859752178	0.045334892023975636	0.045334892023975636
3.29208e+16	-0.009450146928429604	0.045334892023975636	0.045334892023975636
3.29208e+16	-0.009450151585042477	0.04533491651629012	0.04533491651629012
3.29208e+16	-0.009450148791074753	0.045334906719364326	0.045334906719364326
3.29208e+16	-0.0094501543790102	0.04533485283627246	0.04533485283627246
3.29208e+16	-0.009450150653719902	0.04533489692243853	0.04533489692243853
3.29208e+16	-0.009450149722397327	0.045334892023975636	0.045334892023975636
3.29208e+16	-0.009450152516365051	0.045334887125512736	0.045334887125512736
3.29208e+16	-0.00945015624165535	0.04533483814088378	0.04533483814088378
3.29208e+16	-0.00945015624165535	0.04533484793780957	0.04533484793780957
3.29208e+16	-0.009450150653719902	0.04533487243012405	0.04533487243012405
3.29208e+16	-0.009450151585042477	0.045334877328586945	0.045334877328586945
3.29208e+16	-0.009450153447687626	0.045334887125512736	0.045334887125512736
3.29208e+16	-0.009450150653719902	0.04533492631321591	0.04533492631321591
3.29208e+16	-0.009450148791074753	0.04533491161782722	0.04533491161782722
3.29208e+16	-0.0094501543790102	0.04533484303934667	0.04533484303934667
3.29208e+16	-0.009450145997107029	0.04533490182090143	0.04533490182090143
3.29208e+16	-0.009450155310332775	0.04533484303934667	0.04533484303934667
3.46034e+16	-0.008629586547613144	0.036410388178552286	0.036410388178552286
3.46034e+16	-0.00862958375364542	0.03641040040169671	0.03641040040169671
3.46034e+16	-0.008629582822322845	0.036410396327315235	0.036410396327315235
3.46034e+16	-0.00862958561629057	0.03641038002978934	0.03641038002978934
3.46034e+16	-0.008629584684967995	0.036410388178552286	0.036410388178552286
3.46034e+16	-0.008629588410258293	0.03641037188102639	0.03641037188102639
3.46034e+16	-0.008629582822322845	0.036410404476078184	0.036410404476078184
3.46034e+16	-0.008629584684967995	0.03641040855045966	0.03641040855045966
3.46034e+16	-0.00862958189100027	0.036410396327315235	0.036410396327315235
3.46034e+16	-0.00862958375364542	0.036410388178552286	0.036410388178552286
3460337360141570	-0.008629582822322845	0.036410392252933764	0.036410392252933764
3460337360141570	-0.00862958375364542	0.036410404476078184	0.036410404476078184
3460337360141570	-0.008629582822322845	0.03641040040169671	0.03641040040169671
3460337360141570	-0.008629584684967995	0.03641040040169671	0.03641040040169671
3460337360141570	-0.00862958561629057	0.03641040040169671	0.03641040040169671
3460337360141570	-0.00862958375364542	0.036410392252933764	0.036410392252933764
3460337360141570	-0.008629582822322845	0.036410388178552286	0.036410388178552286
3460337360141570	-0.00862958561629057	0.03641040040169671	0.03641040040169671
3460337360141570	-0.008629584684967995	0.036410396327315235	0.036410396327315235
3460337360141570	-0.00862958561629057	0.036410396327315235	0.036410396327315235
3460337360141570	-0.008629588410258293	0.03641036373226344	0.03641036373226344
3460337360141570	-0.008629589341580868	0.03641036373226344	0.03641036373226344
3460337360141570	-0.008629589341580868	0.03641036373226344	0.03641036373226344
3460337360141570	-0.00862958375364542	0.03641040855045966	0.03641040855045966
3460337360141570	-0.008629584684967995	0.03641041262484114	0.03641041262484114
3460337360141570	-0.00862958189100027	0.03641040040169671	0.03641040040169671
3460337360141570	-0.008629586547613144	0.03641037188102639	0.03641037188102639
3460337360141570	-0.008629587478935719	0.03641037595540786	0.03641037595540786
3460337360141570	-0.008629584684967995	0.03641041262484114	0.03641041262484114
3460337360141570	-0.008629582822322845	0.036410404476078184	0.036410404476078184
3460337360141570	-0.00862958189100027	0.03641040040169671	0.03641040040169671
3460337360141570	-0.008629584684967995	0.03641040855045966	0.03641040855045966
3460337360141570	-0.008629580028355122	0.036410396327315235	0.036410396327315235
3460337360141570	-0.008629580028355122	0.036410396327315235	0.036410396327315235
3460337360141570	-0.008629586547613144	0.036410379189885524	0.036410379189885524
3460337360141570	-0.008629587478935719	0.03641038410417081	0.03641038410417081
3460337360141570	-0.008629586547613144	0.03641038002978934	0.03641038002978934
3460337360141570	-0.00862958561629057	0.03641038410417081	0.03641038410417081
3460337360141570	-0.008629584684967995	0.03641038002978934	0.03641038002978934
3460337360141570	-0.008629588410258293	0.03641036780664491	0.03641036780664491
3460337360141570	-0.008629588410258293	0.03641037188102639	0.03641037188102639
3460337360141570	-0.008629587478935719	0.03641037188102639	0.03641037188102639
3460337360141570	-0.008629586547613144	0.036410388178552286	0.036410388178552286
3460337360141570	-0.008629582822322845	0.03641040040169671	0.03641040040169671
3460337360141570	-0.008629584684967995	0.03641038410417081	0.03641038410417081
3460337360141570	-0.00862958561629057	0.036410388178552286	0.036410388178552286
3460337360141570	-0.00862958375364542	0.036410396327315235	0.036410396327315235
3460337360141570	-0.00862958561629057	0.036410396327315235	0.036410396327315235
3460337360141570	-0.008629584684967995	0.036410404476078184	0.036410404476078184
3460337360141570	-0.008629586547613144	0.03641038410417081	0.03641038410417081
3460337360141570	-0.008629587478935719	0.03641038326426736	0.03641038326426736
3460337360141570	-0.00862958561629057	0.03641037595540786	0.03641037595540786
3460337360141570	-0.00862958375364542	0.03641038410417081	0.03641038410417081
3460337360141570	-0.008629586547613144	0.036410396327315235	0.036410396327315235
3460337360141570	-0.00862958189100027	0.036410396327315235	0.036410396327315235
3.46034e+16	-0.00862958189100027	0.036410392252933764	0.036410392252933764
3.46034e+16	-0.008629580028355122	0.03641040040169671	0.03641040040169671
3.46034e+16	-0.00862958375364542	0.03641040855045966	0.03641040855045966
3.46034e+16	-0.00862958561629057	0.036410404476078184	0.036410404476078184
3.46034e+16	-0.008629587478935719	0.03641036780664491	0.03641036780664491
3.6362e+16	-0.007794583681970835	0.025971818539179625	0.025971818539179625
3.6362e+16	-0.0077945818193256855	0.025971818539179625	0.025971818539179625
3.6362e+16	-0.007794582284986973	0.025971821557295365	0.025971821557295365
3.6362e+16	-0.007794583681970835	0.025971821557295365	0.025971821557295365
3.6362e+16	-0.007794582284986973	0.025971821557295365	0.025971821557295365
3.6362e+16	-0.007794585544615984	0.025971815521063885	0.025971815521063885
3.6362e+16	-0.007794586010277271	0.025971812502948145	0.025971812502948145
3.6362e+16	-0.007794586010277271	0.025971812502948145	0.025971812502948145
3.6362e+16	-0.007794584613293409	0.025971812502948145	0.025971812502948145
3.6362e+16	-0.007794583681970835	0.025971815521063885	0.025971815521063885
3636195346522600	-0.007794584147632122	0.025971812502948145	0.025971812502948145
3636195346522600	-0.00779458275064826	0.025971815521063885	0.025971815521063885
3636195346522600	-0.007794584147632122	0.025971818539179625	0.025971818539179625
3636195346522600	-0.007794585544615984	0.025971812502948145	0.025971812502948145
3636195346522600	-0.007794583681970835	0.025971818539179625	0.025971818539179625
3636195346522600	-0.00779458275064826	0.025971818539179625	0.025971818539179625
3636195346522600	-0.007794584147632122	0.025971815521063885	0.025971815521063885
3636195346522600	-0.007794584613293409	0.025971818539179625	0.025971818539179625
3636195346522600	-0.007794585544615984	0.025971815521063885	0.025971815521063885
3636195346522600	-0.007794584147632122	0.025971815521063885	0.025971815521063885
3636195346522600	-0.00779458275064826	0.025971821557295365	0.025971821557295365
3636195346522600	-0.00779458275064826	0.0259718245754111	0.0259718245754111
3636195346522600	-0.007794582284986973	0.025971818539179625	0.025971818539179625
3636195346522600	-0.00779458275064826	0.025971821557295365	0.025971821557295365
3636195346522600	-0.007794584613293409	0.025971818539179625	0.025971818539179625
3.6362e+16	-0.007794586010277271	0.025971815521063885	0.025971815521063885
3.6362e+16	-0.007794586475938559	0.025971812502948145	0.025971812502948145
3.6362e+16	-0.007794582284986973	0.025971818539179625	0.025971818539179625
3.6362e+16	-0.007794580888003111	0.025971818539179625	0.025971818539179625
3.6362e+16	-0.007794583681970835	0.025971815521063885	0.025971815521063885
3.6362e+16	-0.007794584147632122	0.025971818539179625	0.025971818539179625
3.6362e+16	-0.00779458275064826	0.025971815521063885	0.025971815521063885
3.6362e+16	-0.007794584613293409	0.025971815521063885	0.025971815521063885
3.6362e+16	-0.00779458275064826	0.025971818539179625	0.025971818539179625
3.6362e+16	-0.0077945818193256855	0.025971818539179625	0.025971818539179625
3.6362e+16	-0.007794580888003111	0.025971818539179625	0.025971818539179625
3.82014e+16	-0.006965035572648048	0.014878022161634981	0.014878022161634981
3.82014e+16	-0.0069650341756641865	0.0148780149633098	0.0148780149633098
3820143243986060	-0.006965035106986761	0.014878021261844334	0.014878021261844334
3820143243986060	-0.0069650341756641865	0.0148780149633098	0.0148780149633098
3820143243986060	-0.006965035106986761	0.014878017662681741	0.014878017662681741
3820143243986060	-0.006965035106986761	0.014878017662681741	0.014878017662681741
3820143243986060	-0.006965036503970623	0.014878023961216277	0.014878023961216277
3820143243986060	-0.0069650341756641865	0.014878016762891095	0.014878016762891095
3820143243986060	-0.006965035572648048	0.014878021261844334	0.014878021261844334
3820143243986060	-0.006965036503970623	0.014878022161634981	0.014878022161634981
3820143243986060	-0.006965035106986761	0.01487801946226304	0.01487801946226304
3820143243986060	-0.006965035572648048	0.014878021261844334	0.014878021261844334
3.82014e+16	-0.006965035106986761	0.01487801946226304	0.01487801946226304
4012738436128020	-0.00616107415407896	0.004760649384307753	0.004760649384307753
4012738436128020	-0.00616107415407896	0.004760647583534704	0.004760647583534704
4012738436128020	-0.006161074619740248	0.004760651785338484	0.004760651785338484
4012738436128020	-0.00616107415407896	0.004760651485209642	0.004760651485209642
4012738436128020	-0.006161074619740248	0.004760651485209642	0.004760651485209642
4012738436128020	-0.00616107415407896	0.004760651185080801	0.004760651185080801
4012738436128020	-0.006161074619740248	0.004760651185080801	0.004760651185080801
4012738436128020	-0.00616107415407896	0.00476065088495196	0.00476065088495196
4012738436128020	-0.006161074619740248	0.00476065088495196	0.00476065088495196
4012738436128020	-0.00616107415407896	0.00476064668314818	0.00476064668314818
4012738436128020	-0.006161075085401535	0.004760647283405863	0.004760647283405863
4012738436128020	-0.006161073688417673	0.004760646082890498	0.004760646082890498
4012738436128020	-0.006161075085401535	0.004760647283405863	0.004760647283405863
4012738436128020	-0.00616107415407896	0.004760646383019339	0.004760646383019339
4012738436128020	-0.006161075085401535	0.004760646983277022	0.004760646983277022
4012738436128020	-0.006161075085401535	0.004760646983277022	0.004760646983277022
4012738436128020	-0.006161075085401535	0.00476064668314818	0.00476064668314818
4012738436128020	-0.006161074619740248	0.004760646383019339	0.004760646383019339
4012738436128020	-0.00616107415407896	0.004760646082890498	0.004760646082890498
4012738436128020	-0.006161075551062822	0.004760646983277022	0.004760646983277022
4012738436128020	-0.00616107415407896	0.004760645782761656	0.004760645782761656
4012738436128020	-0.006161073688417673	0.004760645482632815	0.004760645482632815
4012738436128020	-0.006161075085401535	0.004760646383019339	0.004760646383019339
4012738436128020	-0.006161074619740248	0.004760646082890498	0.004760646082890498
4012738436128020	-0.00616107415407896	0.004760645482632815	0.004760645482632815
4012738436128020	-0.00616107415407896	0.004760647283405863	0.004760647283405863
4012738436128020	-0.006161075085401535	0.004760647883663546	0.004760647883663546
4012738436128020	-0.006161074619740248	0.004760647583534704	0.004760647583534704
4012738436128020	-0.006161073688417673	0.00476064668314818	0.00476064668314818
4012738436128020	-0.006161075085401535	0.004760647883663546	0.004760647883663546
4012738436128020	-0.006161074619740248	0.004760647283405863	0.004760647283405863
4012738436128020	-0.006161075085401535	0.004760647583534704	0.004760647583534704
4012738436128020	-0.006161074619740248	0.004760646983277022	0.004760646983277022
4012738436128020	-0.006161073688417673	0.004760645182503973	0.004760645182503973
4012738436128020	-0.00616107415407896	0.004760648183792387	0.004760648183792387
4012738436128020	-0.006161074619740248	0.004760648483921229	0.004760648483921229
4012738436128020	-0.006161074619740248	0.004760649384307753	0.004760649384307753
4012738436128020	-0.006161073688417673	0.004760646983277022	0.004760646983277022
4012738436128020	-0.006161075085401535	0.004760648183792387	0.004760648183792387
4012738436128020	-0.006161074619740248	0.004760647883663546	0.004760647883663546
4012738436128020	-0.006161073688417673	0.004760647583534704	0.004760647583534704
4012738436128020	-0.00616107415407896	0.004760648183792387	0.004760648183792387
4012738436128020	-0.00616107415407896	0.004760649084178911	0.004760649084178911
4012738436128020	-0.006161074619740248	0.004760649384307753	0.004760649384307753
4012738436128020	-0.006161074619740248	0.004760650584823118	0.004760650584823118
4012738436128020	-0.006161075085401535	0.00476064878405007	0.00476064878405007
4012738436128020	-0.006161073688417673	0.004760647883663546	0.004760647883663546
4012738436128020	-0.00616107415407896	0.004760648483921229	0.004760648483921229
4012738436128020	-0.006161074619740248	0.00476064878405007	0.00476064878405007
4012738436128020	-0.006161073688417673	0.004760648483921229	0.004760648483921229
4012738436128020	-0.006161074619740248	0.004760650284694277	0.004760650284694277
4012738436128020	-0.00616107415407896	0.004760649684436594	0.004760649684436594
4012738436128020	-0.006161074619740248	0.004760649984565435	0.004760649984565435
4012738436128020	-0.006161074619740248	0.004760649684436594	0.004760649684436594
4012738436128020	-0.006161074619740248	0.004760652085467325	0.004760652085467325
4012738436128020	-0.00616107415407896	0.004760652085467325	0.004760652085467325
4012738436128020	-0.00616107415407896	0.004760650284694277	0.004760650284694277
4012738436128020	-0.00616107415407896	0.004760649984565435	0.004760649984565435
4214614193043330	-0.005400765687227249	-0.002289637850971932	-0.002289637850971932
4214614193043330	-0.005400765221565962	-0.002289637700425754	-0.002289637700425754
4214614193043330	-0.005400765221565962	-0.002289638152064288	-0.002289638152064288
4214614193043330	-0.0054007647559046745	-0.002289637850971932	-0.002289637850971932
4214614193043330	-0.005400765687227249	-0.0022896369476948647	-0.0022896369476948647
4214614193043330	-0.005400765221565962	-0.0022896369476948647	-0.0022896369476948647
4214614193043330	-0.005400764290243387	-0.0022896405608031343	-0.0022896405608031343
4214614193043330	-0.005400764290243387	-0.002289639205887533	-0.002289639205887533
4214614193043330	-0.0054007647559046745	-0.002289639657526067	-0.002289639657526067
4214614193043330	-0.005400765687227249	-0.002289636345510153	-0.002289636345510153
4214614193043330	-0.005400767084211111	-0.0022896369476948647	-0.0022896369476948647
4214614193043330	-0.0054007647559046745	-0.0022896354422330856	-0.0022896354422330856
4214614193043330	-0.0054007647559046745	-0.0022896355927792635	-0.0022896355927792635
4214614193043330	-0.005400766618549824	-0.002289636646602509	-0.002289636646602509
4214614193043330	-0.005400766618549824	-0.0022896369476948647	-0.0022896369476948647
4214614193043330	-0.005400766618549824	-0.0022896370982410427	-0.0022896370982410427
4214614193043330	-0.005400766618549824	-0.0022896367971486867	-0.0022896367971486867
4214614193043330	-0.0054007647559046745	-0.002289636194963975	-0.002289636194963975
4214614193043330	-0.005400765221565962	-0.002289636044417797	-0.002289636044417797
4214614193043330	-0.005400765687227249	-0.002289636194963975	-0.002289636194963975
4214614193043330	-0.005400767084211111	-0.0022896367971486867	-0.0022896367971486867
4214614193043330	-0.005400765221565962	-0.002289636194963975	-0.002289636194963975
4214614193043330	-0.005400765221565962	-0.002289636646602509	-0.002289636646602509
4214614193043330	-0.005400766618549824	-0.0022896370982410427	-0.0022896370982410427
4214614193043330	-0.005400766618549824	-0.0022896369476948647	-0.0022896369476948647
4214614193043330	-0.005400765687227249	-0.002289636646602509	-0.002289636646602509
4214614193043330	-0.0054007647559046745	-0.002289635893871619	-0.002289635893871619
4214614193043330	-0.005400765221565962	-0.002289635893871619	-0.002289635893871619
4214614193043330	-0.005400766618549824	-0.002289637399333398	-0.002289637399333398
4214614193043330	-0.0054007647559046745	-0.002289636646602509	-0.002289636646602509
4214614193043330	-0.005400765687227249	-0.002289637549879576	-0.002289637549879576
4214614193043330	-0.005400766618549824	-0.002289637850971932	-0.002289637850971932
4214614193043330	-0.005400766618549824	-0.002289637700425754	-0.002289637700425754
4214614193043330	-0.005400765687227249	-0.002289637399333398	-0.002289637399333398
4214614193043330	-0.0054007647559046745	-0.0022896367971486867	-0.0022896367971486867
4214614193043330	-0.005400765221565962	-0.0022896370982410427	-0.0022896370982410427
4214614193043330	-0.005400766618549824	-0.002289637549879576	-0.002289637549879576
4214614193043330	-0.0054007647559046745	-0.0022896367971486867	-0.0022896367971486867
4214614193043330	-0.005400764290243387	-0.0022896404102569563	-0.0022896404102569563
4214614193043330	-0.0054007647559046745	-0.002289639657526067	-0.002289639657526067
4214614193043330	-0.005400764290243387	-0.0022896401091646004	-0.0022896401091646004
4214614193043330	-0.0054007647559046745	-0.0022896404102569563	-0.0022896404102569563
4214614193043330	-0.0054007647559046745	-0.002289638152064288	-0.002289638152064288
4214614193043330	-0.005400765687227249	-0.002289638302610466	-0.002289638302610466
4214614193043330	-0.0054007647559046745	-0.002289637399333398	-0.002289637399333398
4214614193043330	-0.0054007647559046745	-0.002289637399333398	-0.002289637399333398
4214614193043330	-0.0054007647559046745	-0.002289639356433711	-0.002289639356433711
4214614193043330	-0.0054007647559046745	-0.002289639205887533	-0.002289639205887533
4214614193043330	-0.0054007647559046745	-0.002289639055341355	-0.002289639055341355
4214614193043330	-0.005400765221565962	-0.002289639205887533	-0.002289639205887533
4214614193043330	-0.005400764290243387	-0.0022896386037028213	-0.0022896386037028213
4214614193043330	-0.005400765221565962	-0.0022896389047951772	-0.0022896389047951772
4214614193043330	-0.0054007647559046745	-0.002289638453156644	-0.002289638453156644
4214614193043330	-0.005400765221565962	-0.002289638453156644	-0.002289638453156644
4214614193043330	-0.005400764290243387	-0.002289639808072245	-0.002289639808072245
4214614193043330	-0.0054007647559046745	-0.0022896399586184225	-0.0022896399586184225
4426494275628320	-0.004698261618614197	-0.004517120663080646	-0.004517120663080646
4426494275628320	-0.004698263481259346	-0.004517124378188984	-0.004517124378188984
4426494275628320	-0.004698262084275484	-0.004517120353488285	-0.004517120353488285
4426494275628320	-0.004698263481259346	-0.004517123759004261	-0.004517123759004261
4426494275628320	-0.004698260687291622	-0.00451713180840566	-0.00451713180840566
4426494275628320	-0.004698260687291622	-0.004517131189220938	-0.004517131189220938
4426494275628320	-0.0046982611529529095	-0.0045171234494119	-0.0045171234494119
4426494275628320	-0.004698262549936771	-0.004517126235743153	-0.004517126235743153
4426494275628320	-0.004698262549936771	-0.0045171268549278765	-0.0045171268549278765
4426494275628320	-0.004698261618614197	-0.004517125926150792	-0.004517125926150792
4426494275628320	-0.004698262084275484	-0.0045171268549278765	-0.0045171268549278765
4426494275628320	-0.004698262549936771	-0.004517123759004261	-0.004517123759004261
4426494275628320	-0.004698263481259346	-0.004517124687781346	-0.004517124687781346
4426494275628320	-0.004698261618614197	-0.0045171234494119	-0.0045171234494119
4426494275628320	-0.004698262549936771	-0.004517124687781346	-0.004517124687781346
4426494275628320	-0.0046982611529529095	-0.004517124687781346	-0.004517124687781346
4426494275628320	-0.004698263015598059	-0.004517125306966069	-0.004517125306966069
4426494275628320	-0.004698262084275484	-0.004517124378188984	-0.004517124378188984
4426494275628320	-0.004698262549936771	-0.004517124687781346	-0.004517124687781346
4426494275628320	-0.004698262549936771	-0.004517122830227176	-0.004517122830227176
4426494275628320	-0.004698263015598059	-0.0045171234494119	-0.0045171234494119
4426494275628320	-0.004698262549936771	-0.004517122830227176	-0.004517122830227176
4426494275628320	-0.004698262084275484	-0.004517122830227176	-0.004517122830227176
4426494275628320	-0.004698263015598059	-0.004517122830227176	-0.004517122830227176
4426494275628320	-0.004698263946920633	-0.0045171234494119	-0.0045171234494119
4426494275628320	-0.004698261618614197	-0.0045171197343035615	-0.0045171197343035615
4426494275628320	-0.004698262084275484	-0.004517120663080646	-0.004517120663080646
4426494275628320	-0.004698260687291622	-0.004517129331666769	-0.004517129331666769
4426494275628320	-0.0046982611529529095	-0.0045171302604438525	-0.0045171302604438525
4426494275628320	-0.004698260687291622	-0.0045171302604438525	-0.0045171302604438525
4426494275628320	-0.004698262084275484	-0.004517121901450092	-0.004517121901450092
4426494275628320	-0.004698262084275484	-0.004517121901450092	-0.004517121901450092
4426494275628320	-0.0046982611529529095	-0.004517127164520238	-0.004517127164520238
4426494275628320	-0.004698263481259346	-0.0045171234494119	-0.0045171234494119
4426494275628320	-0.004698262084275484	-0.004517128402889684	-0.004517128402889684
4426494275628320	-0.004698260687291622	-0.00451712778370496	-0.00451712778370496
4426494275628320	-0.004698261618614197	-0.004517128402889684	-0.004517128402889684
4426494275628320	-0.004698261618614197	-0.004517124378188984	-0.004517124378188984
4426494275628320	-0.004698263015598059	-0.004517125926150792	-0.004517125926150792
4426494275628320	-0.004698262084275484	-0.004517125306966069	-0.004517125306966069
4426494275628320	-0.004698263015598059	-0.004517124378188984	-0.004517124378188984
4426494275628320	-0.004698261618614197	-0.004517129331666769	-0.004517129331666769
4426494275628320	-0.004698262084275484	-0.00451712778370496	-0.00451712778370496
4426494275628320	-0.004698261618614197	-0.004517127164520238	-0.004517127164520238
4426494275628320	-0.0046982611529529095	-0.004517126235743153	-0.004517126235743153
4426494275628320	-0.0046982611529529095	-0.004517126235743153	-0.004517126235743153
4426494275628320	-0.004698262549936771	-0.004517121282265369	-0.004517121282265369
4426494275628320	-0.004698263946920633	-0.004517123759004261	-0.004517123759004261
4426494275628320	-0.0046982611529529095	-0.004517128712482045	-0.004517128712482045
4426494275628320	-0.004698261618614197	-0.004517128712482045	-0.004517128712482045
4426494275628320	-0.004698260687291622	-0.004517132427590383	-0.004517132427590383
4426494275628320	-0.004698260687291622	-0.004517131189220938	-0.004517131189220938
4426494275628320	-0.004698263481259346	-0.0045171234494119	-0.0045171234494119
4426494275628320	-0.004698260687291622	-0.004517129331666769	-0.004517129331666769
4426494275628320	-0.0046982611529529095	-0.004517129641259129	-0.004517129641259129
4426494275628320	-0.004698260687291622	-0.004517130879628576	-0.004517130879628576
4426494275628320	-0.004698262549936771	-0.004517123759004261	-0.004517123759004261
4426494275628320	-0.004698260687291622	-0.0045171327371827455	-0.0045171327371827455
4426494275628320	-0.004698263946920633	-0.004517123759004261	-0.004517123759004261
4426494275628320	-0.004698261618614197	-0.004517121901450092	-0.004517121901450092
4426494275628320	-0.004698262549936771	-0.004517121282265369	-0.004517121282265369
4426494275628320	-0.004698262549936771	-0.004517121901450092	-0.004517121901450092
4426494275628320	-0.004698263015598059	-0.004517122211042454	-0.004517122211042454
4426494275628320	-0.004698262549936771	-0.004517121901450092	-0.004517121901450092
4426494275628320	-0.004698263481259346	-0.004517122830227176	-0.004517122830227176
4426494275628320	-0.004698260687291622	-0.0045171302604438525	-0.0045171302604438525
4426494275628320	-0.004698260687291622	-0.004517130879628576	-0.004517130879628576
4.42649e+16	-0.004698260687291622	-0.004517132427590383	-0.004517132427590383
4.42649e+16	-0.004698261618614197	-0.004517120353488285	-0.004517120353488285
4.64921e+16	-0.004062719643115997	-0.0010957784420115696	-0.0010957784420115696
4.64921e+16	-0.004062716383486986	-0.0010957804745421655	-0.0010957804745421655
4.64921e+16	-0.004062717780470848	-0.0010957788328828382	-0.0010957788328828382
4.64921e+16	-0.004062719643115997	-0.0010957785201858236	-0.0010957785201858236
4.64921e+16	-0.004062716383486986	-0.0010957805527164193	-0.0010957805527164193
4.64921e+16	-0.004062717780470848	-0.0010957777384432866	-0.0010957777384432866
4649211128098420	-0.004062717780470848	-0.001095779380102614	-0.001095779380102614
4649211128098420	-0.004062717314809561	-0.0010957799273223897	-0.0010957799273223897
4649211128098420	-0.004062718246132135	-0.0010957785201858236	-0.0010957785201858236
4649211128098420	-0.00406271917745471	-0.0010957786765343307	-0.0010957786765343307
4649211128098420	-0.004062717780470848	-0.0010957782856630626	-0.0010957782856630626
4649211128098420	-0.004062718246132135	-0.0010957784420115696	-0.0010957784420115696
4649211128098420	-0.00406271917745471	-0.0010957785201858236	-0.0010957785201858236
4649211128098420	-0.004062717780470848	-0.001095778911057092	-0.001095778911057092
4649211128098420	-0.004062718246132135	-0.0010957790674055992	-0.0010957790674055992
4649211128098420	-0.004062718711793423	-0.0010957790674055992	-0.0010957790674055992
4649211128098420	-0.004062717314809561	-0.0010957786765343307	-0.0010957786765343307
4649211128098420	-0.004062717314809561	-0.0010957785983600771	-0.0010957785983600771
4649211128098420	-0.004062718246132135	-0.0010957787547085846	-0.0010957787547085846
4649211128098420	-0.004062718711793423	-0.0010957788328828382	-0.0010957788328828382
4649211128098420	-0.004062717314809561	-0.0010957794582768677	-0.0010957794582768677
4649211128098420	-0.004062717780470848	-0.0010957794582768677	-0.0010957794582768677
4649211128098420	-0.004062718711793423	-0.0010957786765343307	-0.0010957786765343307
4649211128098420	-0.004062717314809561	-0.001095779145579853	-0.001095779145579853
4649211128098420	-0.004062717780470848	-0.0010957792237541067	-0.0010957792237541067
4649211128098420	-0.004062717314809561	-0.0010957790674055992	-0.0010957790674055992
4649211128098420	-0.004062718246132135	-0.0010957793019283602	-0.0010957793019283602
4649211128098420	-0.004062718246132135	-0.0010957792237541067	-0.0010957792237541067
4649211128098420	-0.0040627168491482735	-0.0010957798491481362	-0.0010957798491481362
4649211128098420	-0.004062717780470848	-0.001095779614625375	-0.001095779614625375
4649211128098420	-0.004062717780470848	-0.001095779614625375	-0.001095779614625375
4649211128098420	-0.004062718246132135	-0.0010957777384432866	-0.0010957777384432866
4649211128098420	-0.004062718246132135	-0.0010957777384432866	-0.0010957777384432866
4649211128098420	-0.004062718711793423	-0.0010957778166175401	-0.0010957778166175401
4649211128098420	-0.004062718246132135	-0.001095777582094779	-0.001095777582094779
4649211128098420	-0.004062716383486986	-0.0010957807872391803	-0.0010957807872391803
4649211128098420	-0.0040627168491482735	-0.0010957794582768677	-0.0010957794582768677
4649211128098420	-0.004062717314809561	-0.0010957798491481362	-0.0010957798491481362
4649211128098420	-0.004062716383486986	-0.0010957806308906728	-0.0010957806308906728
4649211128098420	-0.004062718246132135	-0.0010957775039205256	-0.0010957775039205256
4649211128098420	-0.004062718711793423	-0.0010957779729660476	-0.0010957779729660476
4649211128098420	-0.00406271917745471	-0.0010957780511403014	-0.0010957780511403014
4649211128098420	-0.004062717314809561	-0.0010957797709738825	-0.0010957797709738825
4649211128098420	-0.0040627168491482735	-0.0010957795364511212	-0.0010957795364511212
4649211128098420	-0.00406271917745471	-0.001095778129314555	-0.001095778129314555
4649211128098420	-0.004062718246132135	-0.001095777894791794	-0.001095777894791794
4649211128098420	-0.004062719643115997	-0.0010957782074888086	-0.0010957782074888086
4649211128098420	-0.004062717780470848	-0.0010957785983600771	-0.0010957785983600771
4649211128098420	-0.004062716383486986	-0.0010957806308906728	-0.0010957806308906728
4649211128098420	-0.004062716383486986	-0.0010957803963679118	-0.0010957803963679118
4649211128098420	-0.004062718246132135	-0.0010957782074888086	-0.0010957782074888086
4649211128098420	-0.004062719643115997	-0.0010957783638373161	-0.0010957783638373161
4649211128098420	-0.00406271917745471	-0.0010957783638373161	-0.0010957783638373161
4649211128098420	-0.0040627168491482735	-0.0010957803181936582	-0.0010957803181936582
4649211128098420	-0.004062718711793423	-0.0010957783638373161	-0.0010957783638373161
4649211128098420	-0.004062718711793423	-0.0010957779729660476	-0.0010957779729660476
4649211128098420	-0.004062718711793423	-0.001095778129314555	-0.001095778129314555
4649211128098420	-0.004062717314809561	-0.0010957800054966435	-0.0010957800054966435
4649211128098420	-0.004062717314809561	-0.0010957801618451508	-0.0010957801618451508
4649211128098420	-0.0040627168491482735	-0.0010957801618451508	-0.0010957801618451508
4649211128098420	-0.004062719643115997	-0.0010957782856630626	-0.0010957782856630626
4649211128098420	-0.0040627168491482735	-0.0010957803963679118	-0.0010957803963679118
4649211128098420	-0.004062718246132135	-0.001095777660269033	-0.001095777660269033
4649211128098420	-0.004062717780470848	-0.0010957779729660476	-0.0010957779729660476
4649211128098420	-0.00406271917745471	-0.0010957787547085846	-0.0010957787547085846
4649211128098420	-0.004062716383486986	-0.0010957802400194045	-0.0010957802400194045
4.88373e+16	-0.0034979870542883873	0.00802550267357048	0.00802550267357048
4.88373e+16	-0.0034979868214577436	0.008025499104444013	0.008025499104444013
4.88373e+16	-0.0034979861229658127	0.008025513975804284	0.008025513975804284
4.88373e+16	-0.0034979856573045254	0.008025512191241053	0.008025512191241053
4.88373e+16	-0.0034979861229658127	0.008025506837551355	0.008025506837551355
4.88373e+16	-0.0034979847259819508	0.008025521708911628	0.008025521708911628
4883728767188480	-0.003497985191643238	0.008025518139785161	0.008025518139785161
4883728767188480	-0.0034979863557964563	0.008025506837551355	0.008025506837551355
4883728767188480	-0.0034979863557964563	0.008025509216968998	0.008025509216968998
4883728767188480	-0.0034979868214577436	0.008025509811823409	0.008025509811823409
4883728767188480	-0.0034979868214577436	0.008025509216968998	0.008025509216968998
4883728767188480	-0.0034979861229658127	0.008025507432405767	0.008025507432405767
4883728767188480	-0.0034979868214577436	0.008025508622114586	0.008025508622114586
4883728767188480	-0.0034979854244738817	0.008025513380949874	0.008025513380949874
4883728767188480	-0.0034979868214577436	0.008025500294152835	0.008025500294152835
4883728767188480	-0.0034979868214577436	0.008025500294152835	0.008025500294152835
4883728767188480	-0.0034979863557964563	0.00802550445813371	0.00802550445813371
4883728767188480	-0.0034979870542883873	0.008025505647842534	0.008025505647842534
4883728767188480	-0.003497987287119031	0.008025505647842534	0.008025505647842534
4883728767188480	-0.0034979868214577436	0.00802550445813371	0.00802550445813371
4883728767188480	-0.0034979870542883873	0.008025505052988121	0.008025505052988121
4883728767188480	-0.003497987287119031	0.008025505052988121	0.008025505052988121
4883728767188480	-0.0034979861229658127	0.008025512191241053	0.008025512191241053
4883728767188480	-0.0034979863557964563	0.00802550267357048	0.00802550267357048
4883728767188480	-0.003497987287119031	0.008025505052988121	0.008025505052988121
4883728767188480	-0.0034979870542883873	0.008025503268424888	0.008025503268424888
4883728767188480	-0.0034979870542883873	0.008025500889007246	0.008025500889007246
4883728767188480	-0.003497987287119031	0.008025503268424888	0.008025503268424888
4883728767188480	-0.0034979868214577436	0.008025498509589602	0.008025498509589602
4883728767188480	-0.003497985191643238	0.008025515760367518	0.008025515760367518
4883728767188480	-0.0034979861229658127	0.008025511596386642	0.008025511596386642
4883728767188480	-0.0034979854244738817	0.00802551635522193	0.00802551635522193
4883728767188480	-0.0034979854244738817	0.008025515760367518	0.008025515760367518
4883728767188480	-0.0034979854244738817	0.008025515165513107	0.008025515165513107
4883728767188480	-0.0034979856573045254	0.008025513975804284	0.008025513975804284
4883728767188480	-0.003497985191643238	0.00802551754493075	0.00802551754493075
4883728767188480	-0.0034979856573045254	0.008025509811823409	0.008025509811823409
4883728767188480	-0.0034979861229658127	0.008025511001532232	0.008025511001532232
4883728767188480	-0.0034979847259819508	0.008025519924348395	0.008025519924348395
4883728767188480	-0.003497985191643238	0.008025519329493983	0.008025519329493983
4883728767188480	-0.0034979863557964563	0.00802550445813371	0.00802550445813371
4883728767188480	-0.0034979854244738817	0.008025518139785161	0.008025518139785161
4883728767188480	-0.0034979870542883873	0.008025507432405767	0.008025507432405767
4883728767188480	-0.0034979868214577436	0.008025507432405767	0.008025507432405767
4883728767188480	-0.0034979870542883873	0.008025506837551355	0.008025506837551355
4883728767188480	-0.0034979868214577436	0.008025505647842534	0.008025505647842534
4883728767188480	-0.0034979861229658127	0.008025509216968998	0.008025509216968998
4883728767188480	-0.003497987287119031	0.008025506837551355	0.008025506837551355
4883728767188480	-0.0034979847259819508	0.008025520519202805	0.008025520519202805
4883728767188480	-0.0034979863557964563	0.008025509811823409	0.008025509811823409
4883728767188480	-0.0034979847259819508	0.008025522303766037	0.008025522303766037
4883728767188480	-0.0034979868214577436	0.008025501483861656	0.008025501483861656
4883728767188480	-0.0034979847259819508	0.008025521708911628	0.008025521708911628
4883728767188480	-0.0034979870542883873	0.008025501483861656	0.008025501483861656
4883728767188480	-0.0034979856573045254	0.008025515760367518	0.008025515760367518
4883728767188480	-0.003497987287119031	0.00802550445813371	0.00802550445813371
4883728767188480	-0.0034979870542883873	0.008025508622114586	0.008025508622114586
4883728767188480	-0.0034979863557964563	0.008025511596386642	0.008025511596386642
4883728767188480	-0.003497985191643238	0.008025519924348395	0.008025519924348395
513117189731728	-0.003003030316904187	0.022729914292483035	0.022729914292483035
513117189731728	-0.003003030316904187	0.022729909050494847	0.022729909050494847
513117189731728	-0.003003029152750969	0.02272994749174157	0.02272994749174157
513117189731728	-0.0030030296184122562	0.022729935260435798	0.022729935260435798
513117189731728	-0.0030030293855816126	0.022729943997082776	0.022729943997082776
513117189731728	-0.003003029152750969	0.02272994224975338	0.02272994224975338
513117189731728	-0.0030030286870896816	0.02272995972304735	0.02272995972304735
513117189731728	-0.003003030549734831	0.022729928271118208	0.022729928271118208
513117189731728	-0.0030030298512429	0.02272993700776519	0.02272993700776519
513117189731728	-0.003003030549734831	0.022729924776459416	0.022729924776459416
513117189731728	-0.003003030316904187	0.022729923029130017	0.022729923029130017
513117189731728	-0.0030030282214283943	0.022729964965035536	0.022729964965035536
513117189731728	-0.0030030282214283943	0.022729963217706137	0.022729963217706137
513117189731728	-0.0030030300840735435	0.022729923029130017	0.022729923029130017
513117189731728	-0.003003028454259038	0.022729957975717953	0.022729957975717953
513117189731728	-0.0030030300840735435	0.022729917787141826	0.022729917787141826
513117189731728	-0.003003030316904187	0.022729928271118208	0.022729928271118208
513117189731728	-0.003003030316904187	0.022729926523788812	0.022729926523788812
513117189731728	-0.0030030298512429	0.022729923029130017	0.022729923029130017
513117189731728	-0.0030030289199203253	0.022729950986400363	0.022729950986400363
513117189731728	-0.0030030298512429	0.022729930018447607	0.022729930018447607
5131171897317280	-0.0030030296184122562	0.02272994050242398	0.02272994050242398
5131171897317280	-0.003003029152750969	0.022729950986400363	0.022729950986400363
5131171897317280	-0.003003029152750969	0.022729952733729762	0.022729952733729762
5131171897317280	-0.003003030316904187	0.02272991079782424	0.02272991079782424
5131171897317280	-0.0030030289199203253	0.022729943997082776	0.022729943997082776
5131171897317280	-0.0030030289199203253	0.022729949239070967	0.022729949239070967
5131171897317280	-0.0030030293855816126	0.02272994224975338	0.02272994224975338
5131171897317280	-0.003003029152750969	0.022729943997082776	0.022729943997082776
5131171897317280	-0.0030030296184122562	0.022729935260435798	0.022729935260435798
5131171897317280	-0.0030030293855816126	0.02272993700776519	0.02272993700776519
5131171897317280	-0.0030030296184122562	0.022729938755094586	0.022729938755094586
5131171897317280	-0.003003030316904187	0.022729914292483035	0.022729914292483035
5131171897317280	-0.003003028454259038	0.022729961470376744	0.022729961470376744
5131171897317280	-0.003003030316904187	0.022729917787141826	0.022729917787141826
5131171897317280	-0.003003030316904187	0.022729919534471225	0.022729919534471225
5131171897317280	-0.003003030549734831	0.02272992128180062	0.02272992128180062
5131171897317280	-0.003003030549734831	0.022729923029130017	0.022729923029130017
5131171897317280	-0.0030030300840735435	0.022729935260435798	0.022729935260435798
5131171897317280	-0.0030030298512429	0.022729935260435798	0.022729935260435798
5131171897317280	-0.0030030298512429	0.0227299335131064	0.0227299335131064
5131171897317280	-0.0030030296184122562	0.022729930018447607	0.022729930018447607
5131171897317280	-0.0030030282214283943	0.022729963217706137	0.022729963217706137
5131171897317280	-0.003003030549734831	0.022729926523788812	0.022729926523788812
5131171897317280	-0.0030030296184122562	0.022729930018447607	0.022729930018447607
5131171897317280	-0.003003028454259038	0.022729963217706137	0.022729963217706137
5131171897317280	-0.0030030300840735435	0.022729931765777003	0.022729931765777003
5131171897317280	-0.0030030298512429	0.022729928271118208	0.022729928271118208
5131171897317280	-0.003003030316904187	0.022729930018447607	0.022729930018447607
5131171897317280	-0.0030030300840735435	0.022729928271118208	0.022729928271118208
5131171897317280	-0.003003030316904187	0.02272991603981243	0.02272991603981243
5131171897317280	-0.0030030293855816126	0.022729935260435798	0.022729935260435798
5131171897317280	-0.003003030316904187	0.022729917787141826	0.022729917787141826
5131171897317280	-0.0030030300840735435	0.022729923029130017	0.022729923029130017
5131171897317280	-0.0030030298512429	0.022729924776459416	0.022729924776459416
5131171897317280	-0.0030030286870896816	0.022729956228388554	0.022729956228388554
5131171897317280	-0.0030030286870896816	0.022729956228388554	0.022729956228388554
5131171897317280	-0.0030030289199203253	0.022729954481059158	0.022729954481059158
5131171897317280	-0.003003030316904187	0.022729926523788812	0.022729926523788812
5131171897317280	-0.0030030293855816126	0.022729945744412172	0.022729945744412172
5131171897317280	-0.0030030286870896816	0.022729950986400363	0.022729950986400363
5131171897317280	-0.0030030282214283943	0.02272996671236493	0.02272996671236493
5131171897317280	-0.003003028454259038	0.022729961470376744	0.022729961470376744
5131171897317280	-0.0030030300840735435	0.022729917787141826	0.022729917787141826
5131171897317280	-0.003003030316904187	0.022729912545153635	0.022729912545153635
5131171897317280	-0.003003030316904187	0.022729930018447607	0.022729930018447607
5131171897317280	-0.0030030300840735435	0.0227299335131064	0.0227299335131064
5131171897317280	-0.0030030282214283943	0.022729964965035536	0.022729964965035536
5392863394772090	-0.0025728356558829546	0.04300925049588628	0.04300925049588628
5392863394772090	-0.0025728358887135983	0.04300924706980357	0.04300924706980357
5392863394772090	-0.0025728351902216673	0.043009281330630665	0.043009281330630665
5392863394772090	-0.0025728351902216673	0.043009277904547956	0.043009277904547956
5392863394772090	-0.002572835423052311	0.043009277904547956	0.043009277904547956
5392863394772090	-0.002572835423052311	0.043009271052382544	0.043009271052382544
5392863394772090	-0.0025728356558829546	0.04300926420021712	0.04300926420021712
5392863394772090	-0.0025728358887135983	0.04300925049588628	0.04300925049588628
5392863394772090	-0.002572835423052311	0.04300926762629983	0.04300926762629983
5392863394772090	-0.0025728363543748856	0.04300923679155544	0.04300923679155544
5392863394772090	-0.002572836587205529	0.04300923679155544	0.04300923679155544
5392863394772090	-0.0025728363543748856	0.04300923336547273	0.04300923336547273
5392863394772090	-0.0025728363543748856	0.04300923336547273	0.04300923336547273
5392863394772090	-0.002572836587205529	0.04300922993939003	0.04300922993939003
5392863394772090	-0.002572836587205529	0.0430092230872246	0.0430092230872246
5392863394772090	-0.002572836587205529	0.04300921966114189	0.04300921966114189
5392863394772090	-0.0025728358887135983	0.04300925049588628	0.04300925049588628
5392863394772090	-0.0025728358887135983	0.04300924706980357	0.04300924706980357
5392863394772090	-0.0025728363543748856	0.04300924706980357	0.04300924706980357
5392863394772090	-0.0025728358887135983	0.043009240217638155	0.043009240217638155
5392863394772090	-0.0025728363543748856	0.043009240217638155	0.043009240217638155
5392863394772090	-0.0025728363543748856	0.04300923679155544	0.04300923679155544
5392863394772090	-0.0025728356558829546	0.04300926420021712	0.04300926420021712
5392863394772090	-0.00257283472456038	0.0430092916088788	0.0430092916088788
5392863394772090	-0.0025728356558829546	0.04300926077413441	0.04300926077413441
5392863394772090	-0.0025728358887135983	0.04300925392196899	0.04300925392196899
5392863394772090	-0.0025728356558829546	0.04300925392196899	0.04300925392196899
5.39286e+16	-0.0025728356558829546	0.04300926077413441	0.04300926077413441
5.39286e+16	-0.00257283472456038	0.043009284756713374	0.043009284756713374
5.39286e+16	-0.0025728351902216673	0.043009284756713374	0.043009284756713374
5.39286e+16	-0.0025728351902216673	0.043009281330630665	0.043009281330630665
5.39286e+16	-0.002572836587205529	0.04300921623505918	0.04300921623505918
5.39286e+16	-0.002572836587205529	0.04300923336547273	0.04300923336547273
5.39286e+16	-0.0025728358887135983	0.043009240217638155	0.043009240217638155
5670373216283650	-0.0021996290888637304	0.0685502709123406	0.0685502709123406
5670373216283650	-0.002199628623202443	0.0685502822386964	0.0685502822386964
5670373216283650	-0.002199628623202443	0.0685502822386964	0.0685502822386964
5670373216283650	-0.0021996288560330868	0.0685502822386964	0.0685502822386964
5670373216283650	-0.0021996288560330868	0.0685502765755185	0.0685502765755185
5670373216283650	-0.002199628157541156	0.06855029922823007	0.06855029922823007
5670373216283650	-0.0021996295545250177	0.06855025958598483	0.06855025958598483
5670373216283650	-0.0021996295545250177	0.06855026524916272	0.06855026524916272
5670373216283650	-0.0021996283903717995	0.06855028790187429	0.06855028790187429
5670373216283650	-0.002199628623202443	0.06855028790187429	0.06855028790187429
5670373216283650	-0.002199629321694374	0.0685502709123406	0.0685502709123406
5670373216283650	-0.0021996290888637304	0.06855026524916272	0.06855026524916272
5670373216283650	-0.002199629321694374	0.06855026524916272	0.06855026524916272
5670373216283650	-0.002199629321694374	0.06855026524916272	0.06855026524916272
5670373216283650	-0.0021996283903717995	0.06855028790187429	0.06855028790187429
5670373216283650	-0.0021996288560330868	0.0685502709123406	0.0685502709123406
5670373216283650	-0.0021996290888637304	0.0685502709123406	0.0685502709123406
5670373216283650	-0.0021996290888637304	0.0685502765755185	0.0685502765755185
5670373216283650	-0.002199628157541156	0.06855029356505217	0.06855029356505217
5670373216283650	-0.0021996283903717995	0.06855029356505217	0.06855029356505217
5670373216283650	-0.002199627924710512	0.06855029922823007	0.06855029922823007
5670373216283650	-0.002199627924710512	0.06855030489140795	0.06855030489140795
5670373216283650	-0.0021996283903717995	0.06855029356505217	0.06855029356505217
5670373216283650	-0.002199628157541156	0.06855029356505217	0.06855029356505217
5670373216283650	-0.002199628623202443	0.06855028790187429	0.06855028790187429
5965583172145450	-0.001874168636277318	0.09828063655478513	0.09828063655478513
5965583172145450	-0.0018741681706160307	0.09828061965748505	0.09828061965748505
5965583172145450	-0.001874168636277318	0.09828063655478513	0.09828063655478513
5965583172145450	-0.0018741682870313525	0.09828062810613508	0.09828062810613508
5965583172145450	-0.0018741689855232835	0.09828066190073521	0.09828066190073521
5965583172145450	-0.0018741687526926398	0.09828065345208518	0.09828065345208518
5965583172145450	-0.0018741691019386053	0.0982806872466853	0.0982806872466853
5965583172145450	-0.0018741689855232835	0.09828066190073521	0.09828066190073521
5965583172145450	-0.0018741685198619962	0.09828063655478513	0.09828063655478513
5965583172145450	-0.0018741681706160307	0.09828061965748505	0.09828061965748505
5965583172145450	-0.001874168636277318	0.09828065345208518	0.09828065345208518
5965583172145450	-0.0018741687526926398	0.09828065345208518	0.09828065345208518
5965583172145450	-0.0018741691019386053	0.09828066190073521	0.09828066190073521
5965583172145450	-0.0018741691019386053	0.09828067034938524	0.09828067034938524
5965583172145450	-0.0018741680542007089	0.098280602760185	0.098280602760185
5965583172145450	-0.0018741689855232835	0.09828065345208518	0.09828065345208518
5965583172145450	-0.0018741682870313525	0.09828061965748505	0.09828061965748505
5965583172145450	-0.0018741691019386053	0.09828067034938524	0.09828067034938524
5965583172145450	-0.0018741680542007089	0.098280602760185	0.098280602760185
5965583172145450	-0.0018741685198619962	0.09828062810613508	0.09828062810613508
6280774155615020	-0.0015869971830397844	0.13102952945327012	0.13102952945327012
6280774155615020	-0.00158699753228575	0.1310295530528927	0.1310295530528927
6280774155615020	-0.00158699753228575	0.13102954125308142	0.13102954125308142
6280774155615020	-0.0015869972994551063	0.13102956485270398	0.13102956485270398
6280774155615020	-0.001586997415870428	0.13102957665251527	0.13102957665251527
6280774155615020	-0.0015869972994551063	0.13102956485270398	0.13102956485270398
6280774155615020	-0.001586997415870428	0.13102962385176042	0.13102962385176042
6280774155615020	-0.001586997415870428	0.13102961205194913	0.13102961205194913
6280774155615020	-0.0015869969502091408	0.13102942325496855	0.13102942325496855
6280774155615020	-0.0015869969502091408	0.13102941145515726	0.13102941145515726
6280774155615020	-0.0015869970666244626	0.131029482254025	0.131029482254025
6280774155615020	-0.0015869971830397844	0.1310294586544024	0.1310294586544024
6280774155615020	-0.0015869970666244626	0.13102944685459114	0.13102944685459114
6280774155615020	-0.0015869970666244626	0.13102944685459114	0.13102944685459114
6280774155615020	-0.0015869972994551063	0.13102949405383627	0.13102949405383627
6280774155615020	-0.001586997415870428	0.1310296356515717	0.1310296356515717
6280774155615020	-0.0015869969502091408	0.13102939965534596	0.13102939965534596
6280774155615020	-0.001586996833793819	0.1310293760557234	0.1310293760557234
6280774155615020	-0.001586996833793819	0.1310293642559121	0.1310293642559121
6280774155615020	-0.0015869967173784971	0.13102935245610084	0.13102935245610084
6280774155615020	-0.0015869967173784971	0.13102934065628954	0.13102934065628954
6280774155615020	-0.001586997415870428	0.13102952945327012	0.13102952945327012
6280774155615020	-0.0015869972994551063	0.13102950585364756	0.13102950585364756
6280774155615020	-0.0015869972994551063	0.13102958845232657	0.13102958845232657
6280774155615020	-0.00158699753228575	0.13102960025213783	0.13102960025213783
6280774155615020	-0.001586997415870428	0.1310295530528927	0.1310295530528927
6280774155615020	-0.0015869972994551063	0.13102954125308142	0.13102954125308142
6280774155615020	-0.001586997415870428	0.13102957665251527	0.13102957665251527
6280774155615020	-0.0015869967173784971	0.13102935245610084	0.13102935245610084
6280774155615020	-0.0015869971830397844	0.1310295530528927	0.1310295530528927
6280774155615020	-0.0015869966009631753	0.13102932885647825	0.13102932885647825
6280774155615020	-0.0015869967173784971	0.13102932885647825	0.13102932885647825
6280774155615020	-0.001586997415870428	0.13102951765345885	0.13102951765345885
6280774155615020	-0.001586996833793819	0.1310293878555347	0.1310293878555347
6280774155615020	-0.0015869969502091408	0.13102943505477985	0.13102943505477985
6280774155615020	-0.0015869971830397844	0.1310294704542137	0.1310294704542137
6280774155615020	-0.00158699753228575	0.13102952945327012	0.13102952945327012
6280774155615020	-0.0015869972994551063	0.13102949405383627	0.13102949405383627
6280774155615020	-0.0015869971830397844	0.13102950585364756	0.13102950585364756
6280774155615020	-0.0015869972994551063	0.13102951765345885	0.13102951765345885
6280774155615020	-0.0015869969502091408	0.13102944685459114	0.13102944685459114
6280774155615020	-0.0015869970666244626	0.1310294586544024	0.1310294586544024
6280774155615020	-0.001586996833793819	0.13102939965534596	0.13102939965534596
6280774155615020	-0.0015869970666244626	0.13102943505477985	0.13102943505477985
6280774155615020	-0.001586997415870428	0.1310296356515717	0.1310296356515717
6280774155615020	-0.0015869969502091408	0.13102941145515726	0.13102941145515726
6280774155615020	-0.001586997415870428	0.13102960025213783	0.13102960025213783
6280774155615020	-0.00158699753228575	0.13102961205194913	0.13102961205194913
6280774155615020	-0.0015869971830397844	0.13102949405383627	0.13102949405383627
6280774155615020	-0.0015869970666244626	0.131029482254025	0.131029482254025
6280774155615020	-0.0015869971830397844	0.13102951765345885	0.13102951765345885
6280774155615020	-0.001586997415870428	0.13102954125308142	0.13102954125308142
6280774155615020	-0.00158699753228575	0.13102958845232657	0.13102958845232657
6280774155615020	-0.0015869967173784971	0.1310293760557234	0.1310293760557234
6280774155615020	-0.001586997415870428	0.13102954125308142	0.13102954125308142
6280774155615020	-0.0015869972994551063	0.1310294704542137	0.1310294704542137
6280774155615020	-0.0015869970666244626	0.13102942325496855	0.13102942325496855
6280774155615020	-0.0015869971830397844	0.131029482254025	0.131029482254025
6280774155615020	-0.00158699753228575	0.13102957665251527	0.13102957665251527
6280774155615020	-0.001586997415870428	0.13102961205194913	0.13102961205194913
6280774155615020	-0.00158699753228575	0.13102956485270398	0.13102956485270398
6280774155615020	-0.001586997415870428	0.13102960025213783	0.13102960025213783
6280774155615020	-0.0015869969502091408	0.1310293878555347	0.1310293878555347
6618745851979000	-0.0013295176904648542	0.16719016979608659	0.16719016979608659
6618745851979000	-0.0013295176904648542	0.16719009006014166	0.16719009006014166
6618745851979000	-0.001329517108388245	0.1671897551691731	0.1671897551691731
6618745851979000	-0.0013295173412188888	0.1671900581657637	0.1671900581657637
6618745851979000	-0.001329517224803567	0.16718986679949593	0.16718986679949593
6618745851979000	-0.0013295173412188888	0.1671902495320315	0.1671902495320315
6618745851979000	-0.0013295174576342106	0.16719020169046453	0.16719020169046453
6618745851979000	-0.0013295173412188888	0.16719029737359842	0.16719029737359842
6618745851979000	-0.0013295175740495324	0.1671903133207874	0.1671903133207874
6618745851979000	-0.0013295175740495324	0.16719028142640943	0.16719028142640943
6618745851979000	-0.0013295174576342106	0.1671901379017086	0.1671901379017086
6618745851979000	-0.0013295173412188888	0.16719012195451963	0.16719012195451963
6618745851979000	-0.0013295176904648542	0.16719015384889757	0.16719015384889757
6618745851979000	-0.0013295175740495324	0.16719026547922045	0.16719026547922045
6618745851979000	-0.0013295176904648542	0.16719026547922045	0.16719026547922045
6618745851979000	-0.0013295174576342106	0.16719021763765352	0.16719021763765352
6618745851979000	-0.0013295176904648542	0.1671902335848425	0.1671902335848425
6618745851979000	-0.0013295175740495324	0.16719021763765352	0.16719021763765352
6618745851979000	-0.0013295173412188888	0.16719016979608659	0.16719016979608659
6618745851979000	-0.0013295176904648542	0.16719020169046453	0.16719020169046453
6618745851979000	-0.0013295173412188888	0.16719018574327554	0.16719018574327554
6618745851979000	-0.0013295176904648542	0.16719021763765352	0.16719021763765352
6618745851979000	-0.0013295174576342106	0.1671903133207874	0.1671903133207874
6618745851979000	-0.001329517224803567	0.1671899146410629	0.1671899146410629
6618745851979000	-0.0013295175740495324	0.16719015384889757	0.16719015384889757
6618745851979000	-0.001329517108388245	0.16718978706355103	0.16718978706355103
6618745851979000	-0.001329517224803567	0.16718978706355103	0.16718978706355103
6618745851979000	-0.0013295169919729233	0.16718972327479512	0.16718972327479512
6618745851979000	-0.0013295173412188888	0.16718994653544084	0.16718994653544084
6618745851979000	-0.0013295169919729233	0.16718969138041717	0.16718969138041717
6618745851979000	-0.0013295169919729233	0.16718970732760616	0.16718970732760616
6618745851979000	-0.0013295173412188888	0.16719002627138574	0.16719002627138574
6618745851979000	-0.0013295175740495324	0.1671900581657637	0.1671900581657637
6618745851979000	-0.001329517224803567	0.16718993058825185	0.16718993058825185
6618745851979000	-0.0013295173412188888	0.1671899943770078	0.1671899943770078
6618745851979000	-0.0013295175740495324	0.16719002627138574	0.16719002627138574
6618745851979000	-0.001329517224803567	0.16718980301074002	0.16718980301074002
6618745851979000	-0.0013295173412188888	0.16718985085230698	0.16718985085230698
6618745851979000	-0.001329517108388245	0.167189834905118	0.167189834905118
6618745851979000	-0.0013295174576342106	0.16719026547922045	0.16719026547922045
6618745851979000	-0.0013295169919729233	0.16718967543322819	0.16718967543322819
6618745851979000	-0.0013295169919729233	0.1671896594860392	0.1671896594860392
6618745851979000	-0.0013295169919729233	0.1671896435388502	0.1671896435388502
6618745851979000	-0.001329517224803567	0.16719001032419675	0.16719001032419675
6618745851979000	-0.0013295174576342106	0.1671899784298188	0.1671899784298188
6618745851979000	-0.0013295174576342106	0.16718996248262982	0.16718996248262982
6618745851979000	-0.0013295173412188888	0.16718994653544084	0.16718994653544084
6618745851979000	-0.0013295174576342106	0.16719036116235433	0.16719036116235433
6618745851979000	-0.0013295173412188888	0.16719032926797636	0.16719032926797636
6618745851979000	-0.0013295174576342106	0.16719032926797636	0.16719032926797636
6618745851979000	-0.001329517224803567	0.1671898986938739	0.1671898986938739
6618745851979000	-0.0013295173412188888	0.1671898986938739	0.1671898986938739
6618745851979000	-0.0013295173412188888	0.1671898986938739	0.1671898986938739
6618745851979000	-0.001329517108388245	0.16718985085230698	0.16718985085230698
6618745851979000	-0.0013295174576342106	0.16719026547922045	0.16719026547922045
6618745851979000	-0.0013295173412188888	0.16719010600733067	0.16719010600733067
6618745851979000	-0.0013295176904648542	0.1671901379017086	0.1671901379017086
6618745851979000	-0.0013295173412188888	0.16719009006014166	0.16719009006014166
6618745851979000	-0.0013295176904648542	0.16719012195451963	0.16719012195451963
6618745851979000	-0.0013295175740495324	0.16719010600733067	0.16719010600733067
6618745851979000	-0.0013295174576342106	0.16719002627138574	0.16719002627138574
6618745851979000	-0.0013295173412188888	0.16719001032419675	0.16719001032419675
6618745851979000	-0.0013295176904648542	0.16719015384889757	0.16719015384889757
6618745851979000	-0.0013295174576342106	0.16719007411295267	0.16719007411295267
6618745851979000	-0.0013295176904648542	0.16719010600733067	0.16719010600733067
6618745851979000	-0.0013295176904648542	0.16719007411295267	0.16719007411295267
6618745851979000	-0.001329517108388245	0.1671897392219841	0.1671897392219841
6618745851979000	-0.0013295176904648542	0.16719018574327554	0.16719018574327554
6618745851979000	-0.0013295174576342106	0.16719032926797636	0.16719032926797636
6618745851979000	-0.0013295169919729233	0.1671897551691731	0.1671897551691731
6982984588161600	-0.0010948472190648317	0.20917361598503934	0.20917361598503934
6982984588161600	-0.00109484710264951	0.20917365894954426	0.20917365894954426
6982984588161600	-0.0010948475683107972	0.20917434638162313	0.20917434638162313
6982984588161600	-0.0010948473354801536	0.20917398118333125	0.20917398118333125
6982984588161600	-0.0010948473354801536	0.20917391673657384	0.20917391673657384
6982984588161600	-0.0010948472190648317	0.20917411007684603	0.20917411007684603
6982984588161600	-0.0010948473354801536	0.20917408859459355	0.20917408859459355
6982984588161600	-0.0010948473354801536	0.2091745612041478	0.2091745612041478
6982984588161600	-0.0010948475683107972	0.20917458268640024	0.20917458268640024
6982984588161600	-0.0010948474518954754	0.2091744967573904	0.2091744967573904
6982984588161600	-0.0010948473354801536	0.2091744752751379	0.2091744752751379
[truncated: 682 more rows]

## Sheet: Figure 1(c,bottom)
	Energy (a.u.)
Interatomic distance (a.u.)	$\kappa$MP2	ML2 (GES)	ML2 (LES)
1.6	-25.120823164711958	-25.16233077673746	-25.12473967040335
1.9	-25.200105316995504	-25.24153409898728	-25.208462120359673
2.1	-25.219361086215468	-25.26049449083405	-25.229213795131216
2.3	-25.224250768042012	-25.26539215305104	-25.234641372789334
2.5	-25.220610650370826	-25.262010187406965	-25.23085997363197
2.7	-25.21198301494994	-25.25220414411768	-25.22158759405927
3.0	-25.19417681886024	-25.229832953332338	-25.202226924381378
3.5	-25.16033951328942	-25.18639648253235	-25.1652451513944
4.0	-25.127688439993417	-25.141088972008536	-25.129484683596885
4.5	-25.098560209808984	-25.095316846625312	-25.09780329956963
5.0	-25.07329050678905	-25.048731552899145	-25.07074607409246
6.0	-25.03330642415344	-24.956384670667443	-25.02937734507931
7.0	-25.004774740013016	-24.87515046649588	-25.001499670294585
8.0	-24.984611051984718	-24.806202242026668	-24.982686356601377
9.0	-24.97028952138092	-24.74647862450796	-24.969587124310973
10.0	-24.959954888082066	-24.69652100112845	-24.96016193053694

## Sheet: Figure 1(d,top)
	$e_c(z)$ (a.u.)
z (a.u.)	$\kappa$=0.2	$\kappa$=0.4	$\kappa$=0.6	$\kappa$=1.2	$\kappa=\infty$
-5.0	-0.0005344680976122618	-0.001532620983198285	-0.002241553505882621	-0.002989957807585597	-0.0031339069828391075
-4.995	-0.0005398783832788467	-0.0015458884881809354	-0.0022588421124964952	-0.0030091784428805113	-0.003152802586555481
-4.99	-0.0005453388439491391	-0.0015592311974614859	-0.002276211977005005	-0.003028481500223279	-0.003171780612319708
-4.985	-0.0005508502363227308	-0.0015726496931165457	-0.002293662866577506	-0.0030478669796139	-0.003190841758623719
-4.98	-0.00055641308426857	-0.0015861443243920803	-0.002311195246875286	-0.003067334881052375	-0.0032099862582981586
-4.9750000000000005	-0.0005620282026939094	-0.001599715556949377	-0.0023288088850677013	-0.003086885204538703	-0.003229212947189808
-4.970000000000001	-0.0005676960572600365	-0.0016133637400344014	-0.0023465044796466827	-0.0031065179500728846	-0.0032485227566212416
-4.965000000000001	-0.0005734175210818648	-0.0016270895721390843	-0.0023642820306122303	-0.003126232884824276	-0.0032679159194231033
-4.960000000000001	-0.0005791931762360036	-0.0016408932860940695	-0.002382141537964344	-0.0031460304744541645	-0.003287391969934106
-4.955000000000001	-0.0005850237794220448	-0.0016547756968066096	-0.0024000834673643112	-0.0031659104861319065	-0.0033069506753236055
-4.950000000000001	-0.0005909100873395801	-0.0016687371535226703	-0.0024181080516427755	-0.0031858726870268583	-0.003326592268422246
-4.945000000000001	-0.0005968526820652187	-0.0016827777726575732	-0.0024362150579690933	-0.0032059173099696636	-0.0033463172148913145
-4.940000000000001	-0.0006028524367138743	-0.0016968987183645368	-0.0024544051848351955	-0.0032260441221296787	-0.00336612481623888
-4.935000000000001	-0.0006089101079851389	-0.0017111001070588827	-0.002472678432241082	-0.0032462531235069036	-0.0033860155381262302
-4.9300000000000015	-0.0006150263943709433	-0.0017253827536478639	-0.002491035033017397	-0.0032665450125932693	-0.0034059896133840084
-4.925000000000002	-0.0006212021107785404	-0.0017397468909621239	-0.002509475452825427	-0.0032869193237274885	-0.0034260465763509274
-4.920000000000002	-0.0006274380721151829	-0.0017541933339089155	-0.0025279999244958162	-0.0033073758240789175	-0.0034461866598576307
-4.915000000000002	-0.0006337350932881236	-0.001768722664564848	-0.0025466084480285645	-0.0033279152121394873	-0.003466410096734762
-4.910000000000002	-0.0006400939892046154	-0.0017833353485912085	-0.0025653010234236717	-0.0033485370222479105	-0.003486716654151678
-4.905000000000002	-0.0006465155747719109	-0.0017980319680646062	-0.0025840788148343563	-0.003369241487234831	-0.003507106564939022
-4.900000000000002	-0.000653000664897263	-0.001812813221476972	-0.002602941356599331	-0.003390028141438961	-0.003527579829096794
-4.895000000000002	-0.0006595502491109073	-0.0018276798073202372	-0.0026218893472105265	-0.0034108979161828756	-0.003548136679455638
-4.890000000000002	-0.0006661650841124356	-0.0018426323076710105	-0.0026409230194985867	-0.003431850578635931	-0.003568777348846197
-4.8850000000000025	-0.0006728461012244225	-0.0018576713046059012	-0.0026600423734635115	-0.0034528858959674835	-0.0035895013716071844
-4.880000000000003	-0.0006795942899771035	-0.0018727976130321622	-0.0026792483404278755	-0.0034740043338388205	-0.0036103094462305307
-4.875000000000003	-0.0006864104652777314	-0.0018880119314417243	-0.002698540920391679	-0.003495205892249942	-0.0036312013398855925
-4.870000000000003	-0.0006932955584488809	-0.0019033147254958749	-0.0027179201133549213	-0.0035164905712008476	-0.0036521772854030132
-4.865000000000003	-0.0007002506754361093	-0.0019187070429325104	-0.0027373870834708214	-0.003537858836352825	-0.003673237282782793
-4.860000000000003	-0.0007072766893543303	-0.00193418946582824	-0.0027569415979087353	-0.003559310454875231	-0.003694381797686219
-4.855000000000003	-0.0007143745315261185	-0.0019497625762596726	-0.0027765841223299503	-0.0035808454267680645	-0.0037156108301132917
-4.850000000000003	-0.0007215453078970313	-0.001965427305549383	-0.002796315588057041	-0.0036024642176926136	-0.0037369246128946543
-4.845000000000003	-0.0007287900079973042	-0.0019811843521893024	-0.002816135762259364	-0.0036241670604795218	-0.003758322913199663
-4.840000000000003	-0.0007361095631495118	-0.001997034763917327	-0.0028360451105982065	-0.0036459541879594326	-0.0037798064295202494
-4.8350000000000035	-0.0007435052539221942	-0.0020129792392253876	-0.0028560447972267866	-0.0036678253673017025	-0.0038013753946870565
-4.830000000000004	-0.0007509778952226043	-0.002029018010944128	-0.0028761341236531734	-0.0036897810641676188	-0.0038230293430387974
-4.825000000000004	-0.000758528767619282	-0.002045153174549341	-0.0028963149525225163	-0.0037118217442184687	-0.00384476943872869
-4.820000000000004	-0.0007661589770577848	-0.0020613844972103834	-0.0029165868181735277	-0.003733947640284896	-0.0038665952160954475
-4.815000000000004	-0.0007738694548606873	-0.0020777133759111166	-0.002936950186267495	-0.003756157588213682	-0.0038885073736310005
-4.810000000000004	-0.0007816615980118513	-0.0020941407419741154	-0.0029574064537882805	-0.0037784543819725513	-0.00391050660982728
-4.805000000000004	-0.0007895363960415125	-0.002110667061060667	-0.00297795538790524	-0.003800836158916354	-0.0039325919933617115
-4.800000000000004	-0.0007974949548952281	-0.00212729349732399	-0.002998597687110305	-0.0038233045488595963	-0.0039547644555568695
-4.795000000000004	-0.0008055386133491993	-0.002144021447747946	-0.003019333817064762	-0.0038458583876490593	-0.003977024462074041
-4.7900000000000045	-0.0008136685937643051	-0.002160851377993822	-0.00304016494192183	-0.003868499770760536	-0.003999372478574514
-4.785000000000005	-0.0008218861767090857	-0.0021777846850454807	-0.0030610912945121527	-0.003891227999702096	-0.004021808505058289
-4.780000000000005	-0.0008301924681290984	-0.0021948223002254963	-0.0030821135733276606	-0.003914044238626957	-0.004044333007186651
-4.775000000000005	-0.0008385886903852224	-0.002211964689195156	-0.0031032320111989975	-0.003936947323381901	-0.00406694645062089
-4.770000000000005	-0.0008470763568766415	-0.0022292137145996094	-0.0031244480051100254	-0.003959938883781433	-0.0040896497666835785
-4.765000000000005	-0.0008556566317565739	-0.002246570074930787	-0.0031457620207220316	-0.003983019385486841	-0.004112442024052143
-4.760000000000005	-0.0008643309702165425	-0.0022640349343419075	-0.0031671745236963034	-0.004006188828498125	-0.004135325085371733
-4.755000000000005	-0.0008731005364097655	-0.0022816096898168325	-0.0031886864453554153	-0.004029447678476572	-0.004158298950642347
-4.750000000000005	-0.0008819668437354267	-0.002299295039847493	-0.003210298949852586	-0.004052796866744757	-0.004181364085525274
-4.745000000000005	-0.000890931230969727	-0.0023170923814177513	-0.003232011804357171	-0.004076236393302679	-0.004204520955681801
-4.7400000000000055	-0.0008999950368888676	-0.002335003111511469	-0.0032538266386836767	-0.004099767189472914	-0.004227770026773214
-4.735000000000006	-0.0009091598330996931	-0.002353027928620577	-0.0032757441513240337	-0.004123389255255461	-0.004251112230122089
-4.730000000000006	-0.0009184270747937262	-0.002371168928220868	-0.0032977652736008167	-0.004147104453295469	-0.004274547565728426
-4.725000000000006	-0.000927798158954829	-0.0023894268088042736	-0.003319890471175313	-0.004170911852270365	-0.004298077430576086
-4.720000000000006	-0.0009372745407745242	-0.002407802501693368	-0.0033421211410313845	-0.004194812383502722	-0.00432170182466507
-4.715000000000006	-0.0009468578500673175	-0.0024262983351945877	-0.003364457981660962	-0.00421880790963769	-0.0043454221449792385
-4.710000000000006	-0.0009565496584400535	-0.002444915007799864	-0.003386902157217264	-0.004242897965013981	-0.004369238391518593
-4.705000000000006	-0.0009663513628765941	-0.002463654149323702	-0.0034094543661922216	-0.0042670839466154575	-0.004393151495605707
-4.700000000000006	-0.0009762645931914449	-0.00248251692391932	-0.0034321157727390528	-0.004291365388780832	-0.004417162388563156
-4.6950000000000065	-0.0009862909791991115	-0.0025015047285705805	-0.003454887308180332	-0.004315744154155254	-0.00444127107039094
-4.690000000000007	-0.0009964322671294212	-0.002520619658753276	-0.003477770136669278	-0.004340221174061298	-0.0044654798693954945
-4.685000000000007	-0.001006689970381558	-0.0025398624129593372	-0.0035007656551897526	-0.004364796448498964	-0.004489788319915533
-4.680000000000007	-0.001017065835185349	-0.0025592350866645575	-0.003523874329403043	-0.004389471374452114	-0.0045141978189349174
-4.675000000000007	-0.0010275614913553	-0.002578738844022155	-0.0035470982547849417	-0.00441424734890461	-0.004538708832114935
-4.670000000000007	-0.0010381786851212382	-0.0025983755476772785	-0.003570437664166093	-0.004439123906195164	-0.004563322756439447
-4.665000000000007	-0.0010489191627129912	-0.0026181465946137905	-0.003593894187361002	-0.0044641029089689255	-0.004588040988892317
-4.660000000000007	-0.0010597847867757082	-0.00263805384747684	-0.0036174689885228872	-0.0044891852885484695	-0.0046128639951348305
-4.655000000000007	-0.0010707770707085729	-0.002658098703250289	-0.0036411636974662542	-0.004514371510595083	-0.004637791775166988
-4.6500000000000075	-0.0010818981099873781	-0.0026782830245792866	-0.0036649792455136776	-0.004539663903415203	-0.004662827588617802
-4.645000000000008	-0.0010931497672572732	-0.002698608674108982	-0.0036889174953103065	-0.004565062467008829	-0.00468797143548727
-4.640000000000008	-0.0011045336723327637	-0.0027190770488232374	-0.0037129789125174284	-0.004590568598359823	-0.0047132233157753944
-4.635000000000008	-0.0011160518042743206	-0.0027396902441978455	-0.0037371658254414797	-0.004616183694452047	-0.004738586489111185
-4.630000000000008	-0.001127706142142415	-0.0027604501228779554	-0.003761479165405035	-0.004641908220946789	-0.004764060489833355
-4.625000000000008	-0.0011394984321668744	-0.0027813580818474293	-0.0037859203293919563	-0.0046677435748279095	-0.004789647646248341
-4.620000000000008	-0.0011514308862388134	-0.0028024164494127035	-0.0038104914128780365	-0.004693692084401846	-0.004815348424017429
-4.615000000000008	-0.001163505483418703	-0.0028236275538802147	-0.0038351938128471375	-0.0047197542153298855	-0.00484116468578577
-4.610000000000008	-0.001175723853521049	-0.00284499186091125	-0.0038600286934524775	-0.004745930898934603	-0.004867098294198513
-4.605000000000008	-0.0011880885576829314	-0.0028665128629654646	-0.0038849979173392057	-0.0047722249291837215	-0.0048931497149169445
-4.6000000000000085	-0.001200601109303534	-0.00288819195702672	-0.0039101033471524715	-0.004798635840415955	-0.0049193198792636395
-4.595000000000009	-0.001213264069519937	-0.002910031471401453	-0.003935346845537424	-0.0048251673579216	-0.004945612046867609
-4.590000000000009	-0.0012260794173926115	-0.002932033035904169	-0.003960729110985994	-0.0048518190160393715	-0.0049720266833901405
-4.585000000000009	-0.0012390490155667067	-0.0029541992116719484	-0.003986252937465906	-0.004878593143075705	-0.004998565185815096
-4.580000000000009	-0.001252175192348659	-0.0029765316285192966	-0.004011920187622309	-0.0049054911360144615	-0.005025229416787624
-4.575000000000009	-0.0012654602760449052	-0.002999032847583294	-0.004037732258439064	-0.0049325148575007915	-0.005052021238952875
-4.570000000000009	-0.0012789062457159162	-0.0030217047315090895	-0.004063690546900034	-0.004959665704518557	-0.005078941583633423
-4.565000000000009	-0.0012925154296681285	-0.0030445505399256945	-0.00408979831263423	-0.004986946005374193	-0.005105993710458279
-4.560000000000009	-0.001306290039792657	-0.003067571436986327	-0.004116056952625513	-0.005014356225728989	-0.0051331776194274426
-4.5550000000000095	-0.0013202325208112597	-0.003090770449489355	-0.004142468329519033	-0.005041900556534529	-0.005160496570169926
-4.55000000000001	-0.0013343450846150517	-0.0031141494400799274	-0.00416903430595994	-0.005069578532129526	-0.005187951494008303
-4.54500000000001	-0.0013486298266798258	-0.0031377109698951244	-0.004195757210254669	-0.005097392946481705	-0.00521554471924901
-4.54000000000001	-0.0013630894245579839	-0.0031614573672413826	-0.004222639370709658	-0.005125345196574926	-0.005243278108537197
-4.53500000000001	-0.0013777260901406407	-0.0031853916589170694	-0.004249683115631342	-0.005153438542038202	-0.005271153524518013
-4.53000000000001	-0.0013925422681495547	-0.003209515707567334	-0.004276889842003584	-0.00518167344853282	-0.005299173295497894
-4.52500000000001	-0.001407540519721806	-0.0032338325399905443	-0.004304262809455395	-0.005210053641349077	-0.0053273397497832775
-4.52000000000001	-0.0014227230567485094	-0.003258344018831849	-0.004331803414970636	-0.005238580051809549	-0.005355654750019312
-4.51500000000001	-0.001438092440366745	-0.0032830534037202597	-0.00435951491817832	-0.00526725547388196	-0.005384119693189859
-4.5100000000000104	-0.001453651231713593	-0.003307963255792856	-0.004387399181723595	-0.005296081770211458	-0.005412739235907793
-4.5050000000000106	-0.0014694018755108118	-0.0033330756705254316	-0.004415458533912897	-0.005325061269104481	-0.005441512446850538
-4.500000000000011	-0.0014853470493108034	-0.0033583943732082844	-0.004443695768713951	-0.005354196298867464	-0.005470443982630968
-4.495000000000011	-0.001501489314250648	-0.0033839212264865637	-0.0044721136800944805	-0.005383489653468132	-0.005499535705894232
-4.490000000000011	-0.001517831115052104	-0.0034096594899892807	-0.0045007141306996346	-0.005412943661212921	-0.005528789944946766
-4.485000000000011	-0.0015343751292675734	-0.0034356119576841593	-0.004529500380158424	-0.005442559719085693	-0.00555820856243372
-4.480000000000011	-0.0015511240344494581	-0.003461780957877636	-0.004558474291115999	-0.0054723420180380344	-0.005587794817984104
-4.475000000000011	-0.0015680805081501603	-0.003488170215860009	-0.0045876395888626575	-0.005502291955053806	-0.005617551505565643
-4.470000000000011	-0.0015852473443374038	-0.0035147820599377155	-0.004616998136043549	-0.00553241278976202	-0.005647480953484774
-4.465000000000011	-0.001602626871317625	-0.003541619749739766	-0.0046465531922876835	-0.0055627073161304	-0.005677585955709219
-4.4600000000000115	-0.0016202222323045135	-0.003568685846403241	-0.004676307551562786	-0.005593176931142807	-0.005707869306206703
-4.455000000000012	-0.0016380358720198274	-0.003595983609557152	-0.00470626400783658	-0.005623826291412115	-0.0057383328676223755
-4.450000000000012	-0.0016560708172619343	-0.003623516531661153	-0.00473642535507679	-0.005654656793922186	-0.005768980830907822
-4.445000000000012	-0.0016743299784138799	-0.003651286941021681	-0.004766794852912426	-0.005685672163963318	-0.005799816455692053
-4.440000000000012	-0.0016928156837821007	-0.0036792985629290342	-0.004797374829649925	-0.005716875661164522	-0.005830840673297644
-4.435000000000012	-0.0017115311929956079	-0.003707554657012224	-0.004828169941902161	-0.005748268682509661	-0.005862058140337467
-4.430000000000012	-0.0017304790671914816	-0.0037360573187470436	-0.004859181586652994	-0.005779855418950319	-0.005893470719456673
-4.425000000000012	-0.0017496624495834112	-0.003764810971915722	-0.004890413023531437	-0.005811639130115509	-0.005925083067268133
-4.420000000000012	-0.0017690841341391206	-0.003793818410485983	-0.004921868443489075	-0.005843622609972954	-0.005956897512078285
-4.4150000000000125	-0.0017887467984110117	-0.003823082661256194	-0.004953550174832344	-0.005875808652490377	-0.005988916382193565
-4.410000000000013	-0.0018086537020280957	-0.0038526079151779413	-0.004985462408512831	-0.005908201914280653	-0.006021144334226847
-4.405000000000013	-0.0018288077553734183	-0.0038823962677270174	-0.005017607472836971	-0.0059408037923276424	-0.006053584162145853
-4.400000000000013	-0.0018492117524147034	-0.003912452142685652	-0.005049989093095064	-0.0059736184775829315	-0.006086238659918308
-4.395000000000013	-0.0018698686035349965	-0.003942777868360281	-0.0050826105289161205	-0.006006649229675531	-0.006119112018495798
-4.390000000000013	-0.001890781568363309	-0.003973378334194422	-0.0051154750399291515	-0.006039900239557028	-0.006152207497507334
-4.385000000000013	-0.0019119534408673644	-0.004004255402833223	-0.005148586817085743	-0.006073373835533857	-0.006185527890920639
-4.380000000000013	-0.0019333873642608523	-0.0040354132652282715	-0.005181948188692331	-0.0061070737428963184	-0.006219077855348587
-4.375000000000013	-0.0019550861325114965	-0.004066856112331152	-0.00521556381136179	-0.006141004152595997	-0.006252859719097614
-4.370000000000013	-0.001977053238078952	-0.004098586272448301	-0.005249436479061842	-0.006175168324261904	-0.0062868790701031685
-4.3650000000000135	-0.0019992913585156202	-0.004130607936531305	-0.005283570382744074	-0.006209569983184338	-0.006321136839687824
-4.360000000000014	-0.0020218035206198692	-0.0041629234328866005	-0.005317968316376209	-0.006244211923331022	-0.006355638615787029
-4.355000000000014	-0.00204459298402071	-0.0041955383494496346	-0.005352634936571121	-0.006279099266976118	-0.006390388123691082
-4.350000000000014	-0.00206766277551651	-0.004228455480188131	-0.005387572571635246	-0.0063142357394099236	-0.006425388623028994
-4.345000000000014	-0.0020910154562443495	-0.004261677619069815	-0.0054227858781814575	-0.006349623203277588	-0.006460643373429775
-4.340000000000014	-0.0021146549843251705	-0.004295209422707558	-0.005458279047161341	-0.006385267712175846	-0.006496157962828875
-4.335000000000014	-0.002138584153726697	-0.0043290541507303715	-0.00549405487254262	-0.006421172525733709	-0.006531934719532728
-4.330000000000014	-0.0021628057584166527	-0.004363215062767267	-0.005530117079615593	-0.006457340903580189	-0.0065679773688316345
-4.325000000000014	-0.002187323058024049	-0.004397696349769831	-0.0055664703249931335	-0.00649377703666687	-0.006604291498661041
-4.3200000000000145	-0.002212139079347253	-0.004432501271367073	-0.005603117868304253	-0.0065304855816066265	-0.0066408803686499596
-4.315000000000015	-0.002237257082015276	-0.00446763401851058	-0.005640063900500536	-0.006567469798028469	-0.006677747238427401
-4.310000000000015	-0.002262679859995842	-0.0045030973851680756	-0.005677311681210995	-0.006604734342545271	-0.006714897230267525
-4.305000000000015	-0.0022884104400873184	-0.004538896027952433	-0.005714865867048502	-0.006642282474786043	-0.006752333603799343
-4.300000000000015	-0.0023144520819187164	-0.004575032740831375	-0.0057527292519807816	-0.006680118851363659	-0.006790061015635729
-4.295000000000015	-0.002340808045119047	-0.004611511714756489	-0.005790906958281994	-0.006718247197568417	-0.00682808319106698
-4.290000000000015	-0.0023674811236560345	-0.004648336675018072	-0.00582940224558115	-0.006756672635674477	-0.0068664043210446835
-4.285000000000015	-0.002394474344328046	-0.004685510881245136	-0.005868219304829836	-0.0067953974939882755	-0.0069050295278429985
-4.280000000000015	-0.002421790501102805	-0.00472303805872798	-0.00590736186131835	-0.006834428291767836	-0.006943961139768362
-4.2750000000000155	-0.002449433086439967	-0.004760922398418188	-0.00594683364033699	-0.006873767357319593	-0.006983205676078796
-4.270000000000016	-0.0024774044286459684	-0.004799166694283485	-0.0059866392984986305	-0.006913419347256422	-0.007022764999419451
-4.265000000000016	-0.002505708020180464	-0.004837775137275457	-0.0060267820954322815	-0.00695338798686862	-0.007062644697725773
-4.260000000000016	-0.0025343471206724644	-0.00487675191834569	-0.006067266222089529	-0.006993679795414209	-0.007102849893271923
-4.255000000000016	-0.0025633235927671194	-0.004916099365800619	-0.006108095403760672	-0.007034296169877052	-0.007143382448703051
-4.250000000000016	-0.0025926411617547274	-0.004955821204930544	-0.006149274297058582	-0.0070752426981925964	-0.007184248883277178
-4.245000000000016	-0.002622301923111081	-0.0049959211610257626	-0.006190805230289698	-0.0071165235713124275	-0.007225451525300741
-4.240000000000016	-0.0026523093692958355	-0.005036403425037861	-0.006232693791389465	-0.007158142048865557	-0.007266995497047901
-4.235000000000016	-0.0026826662942767143	-0.005077270790934563	-0.0062749432399868965	-0.007200104184448719	-0.007308886386454105
-4.230000000000016	-0.0027133747935295105	-0.005118526518344879	-0.00631755730137229	-0.007242412306368351	-0.0073511251248419285
-4.2250000000000165	-0.002744438126683235	-0.005160173401236534	-0.006360539235174656	-0.007285071536898613	-0.007393719162791967
-4.220000000000017	-0.002775859087705612	-0.005202217493206263	-0.006403893698006868	-0.007328086066991091	-0.007436671294271946
-4.215000000000017	-0.002807639306411147	-0.0052446587942540646	-0.006447623949497938	-0.007371459621936083	-0.007479985244572163
-4.210000000000017	-0.002839782740920782	-0.005287501960992813	-0.006491734646260738	-0.007415196858346462	-0.007523666135966778
-4.205000000000017	-0.002872290788218379	-0.005330750718712807	-0.006536227650940418	-0.0074593015015125275	-0.00756771769374609
-4.200000000000017	-0.0029051662422716618	-0.005374407395720482	-0.0065811085514724255	-0.007503777742385864	-0.0076121436432003975
-4.195000000000017	-0.0029384116642177105	-0.00541847525164485	-0.0066263796761631966	-0.007548629306256771	-0.0076569486409425735
-4.190000000000017	-0.0029720293823629618	-0.005462958011776209	-0.00667204475030303	-0.007593860849738121	-0.0077021364122629166
-4.185000000000017	-0.003006021259352565	-0.005507857538759708	-0.006718108430504799	-0.0076394760981202126	-0.007747710682451725
-4.1800000000000175	-0.0030403900891542435	-0.0055531770922243595	-0.006764572579413652	-0.007685478311032057	-0.007793676108121872
-4.175000000000018	-0.0030751379672437906	-0.005598920397460461	-0.006811441853642464	-0.007731872610747814	-0.00784003734588623
-4.170000000000018	-0.003110266523435712	-0.0056450883857905865	-0.006858718581497669	-0.0077786617912352085	-0.007886795327067375
-4.165000000000018	-0.0031457778532058	-0.005691685248166323	-0.00690640602260828	-0.007825849577784538	-0.007933956570923328
-4.160000000000018	-0.003181674052029848	-0.005738713312894106	-0.00695450883358717	-0.00787344016134739	-0.00798152294009924
-4.155000000000018	-0.0032179567497223616	-0.005786173976957798	-0.0070030284114181995	-0.007921437732875347	-0.008029500022530556
-4.150000000000018	-0.0032546278089284897	-0.0058340709656476974	-0.007051968947052956	-0.00796984601765871	-0.008077890612185001
-4.145000000000018	-0.003291688859462738	-0.005882405210286379	-0.0071013318374753	-0.008018665947020054	-0.0081266975030303
-4.140000000000018	-0.003329141531139612	-0.005931179970502853	-0.0071511222049593925	-0.00806790217757225	-0.008175923489034176
-4.135000000000018	-0.0033669869881123304	-0.00598039710894227	-0.007201340515166521	-0.008117561228573322	-0.008225575089454651
-4.1300000000000185	-0.003405227093026042	-0.006030058953911066	-0.0072519914247095585	-0.008167642168700695	-0.0082756532356143
-4.125000000000019	-0.0034438627772033215	-0.006080166436731815	-0.007303075864911079	-0.008218149654567242	-0.008326160721480846
-4.120000000000019	-0.003482895204797387	-0.006130721885710955	-0.00735459802672267	-0.00826908741146326	-0.008377103134989738
-4.115000000000019	-0.00352232507430017	-0.006181726697832346	-0.007406558375805616	-0.008320457302033901	-0.008428480476140976
-4.110000000000019	-0.003562154481187463	-0.0062331827357411385	-0.007458960171788931	-0.008372263982892036	-0.008480298332870007
-4.105000000000019	-0.0036023829597979784	-0.0062850904650986195	-0.00751180574297905	-0.008424508385360241	-0.00853255670517683
-4.100000000000019	-0.0036430114414542913	-0.006337452679872513	-0.007565097417682409	-0.008477194234728813	-0.008585261180996895
-4.095000000000019	-0.0036840413231402636	-0.006390268914401531	-0.007618835661560297	-0.008530323393642902	-0.00863841362297535
-4.090000000000019	-0.003725471906363964	-0.006443540100008249	-0.007673023268580437	-0.008583899587392807	-0.008692014031112194
-4.0850000000000195	-0.003767304588109255	-0.006497269030660391	-0.007727662101387978	-0.008637923747301102	-0.008746068924665451
-4.08000000000002	-0.003809538669884205	-0.006551453843712807	-0.007782752625644207	-0.00869239866733551	-0.008800577372312546
-4.07500000000002	-0.003852174384519458	-0.006606096867471933	-0.007838296703994274	-0.008747326210141182	-0.008855543099343777
-4.07000000000002	-0.0038952119648456573	-0.006661197170615196	-0.007894296199083328	-0.00880270916968584	-0.008910967037081718
-4.06500000000002	-0.00393865117803216	-0.006716755218803883	-0.007950752042233944	-0.00885854847729206	-0.00896685104817152
-4.06000000000002	-0.003982491325587034	-0.006772771943360567	-0.008007663302123547	-0.008914845995604992	-0.009023197926580906
-4.05500000000002	-0.004026731941848993	-0.006829246412962675	-0.008065033704042435	-0.008971603587269783	-0.009080009534955025
-4.05000000000002	-0.00407137256115675	-0.006886178161948919	-0.008122861385345459	-0.009028822183609009	-0.009137284941971302
-4.04500000000002	-0.004116412252187729	-0.006943567655980587	-0.008181148208677769	-0.009086503647267818	-0.009195028804242611
-4.0400000000000205	-0.004161850083619356	-0.007001413498073816	-0.008239894174039364	-0.009144648909568787	-0.009253239259123802
-4.035000000000021	-0.004207685124129057	-0.00705971522256732	-0.008299099281430244	-0.009203259833157063	-0.0093119191005826
-4.030000000000021	-0.004253915045410395	-0.0071184709668159485	-0.00835876353085041	-0.009262335486710072	-0.009371067397296429
-4.025000000000021	-0.004300540313124657	-0.0071776811964809895	-0.008418886922299862	-0.009321877732872963	-0.009430687874555588
-4.020000000000021	-0.0043475572019815445	-0.007237342186272144	-0.008479468524456024	-0.009381885640323162	-0.009490778669714928
-4.015000000000021	-0.004394965711981058	-0.007297454867511988	-0.008540508337318897	-0.009442362003028393	-0.009551341645419598
-4.010000000000021	-0.004442763514816761	-0.007358016446232796	-0.008602006360888481	-0.00950330588966608	-0.009612375870347023
-4.005000000000021	-0.004490947816520929	-0.007419025059789419	-0.008663960732519627	-0.00956471636891365	-0.009673882275819778
-4.000000000000021	-0.004539516754448414	-0.007480477914214134	-0.008726370520889759	-0.009626594372093678	-0.00973585993051529
-3.9950000000000214	-0.004588468000292778	-0.007542373612523079	-0.008789234794676304	-0.009688939899206161	-0.00979830976575613
-3.9900000000000215	-0.004637799225747585	-0.007604710292071104	-0.008852551691234112	-0.009751752018928528	-0.009861229918897152
-3.9850000000000216	-0.004687507636845112	-0.007667483761906624	-0.008916320279240608	-0.009815029799938202	-0.009924620389938354
-3.9800000000000217	-0.004737590439617634	-0.007730692625045776	-0.008980538696050644	-0.009878773242235184	-0.009988482110202312
-3.975000000000022	-0.004788043908774853	-0.007794333156198263	-0.00904520507901907	-0.009942982345819473	-0.010052812285721302
-3.970000000000022	-0.004838865716010332	-0.007858402095735073	-0.00911031849682331	-0.010007653385400772	-0.010117611847817898
-3.965000000000022	-0.004890052136033773	-0.007922896184027195	-0.00917587336152792	-0.010072787292301655	-0.010182877071201801
-3.960000000000022	-0.004941600374877453	-0.007987813092768192	-0.00924187246710062	-0.010138382203876972	-0.010248607955873013
-3.9550000000000223	-0.004993505775928497	-0.008053147234022617	-0.009308308362960815	-0.01020443718880415	-0.010314804501831532
-3.9500000000000224	-0.005045765545219183	-0.008118894882500172	-0.00937518011778593	-0.010270948521792889	-0.01038146298378706
-3.9450000000000225	-0.005098375026136637	-0.008185054175555706	-0.009442486800253391	-0.010337917134165764	-0.010448582470417023
-3.9400000000000226	-0.0051513309590518475	-0.008251620456576347	-0.009510224685072899	-0.010405341163277626	-0.01051616296172142
-3.9350000000000227	-0.005204628221690655	-0.008318588137626648	-0.00957838911563158	-0.010473215952515602	-0.01058419980108738
-3.930000000000023	-0.00525826308876276	-0.00838595163077116	-0.009646977297961712	-0.010541542433202267	-0.010652692057192326
-3.925000000000023	-0.005312231834977865	-0.008453709073364735	-0.00971598643809557	-0.010610315017402172	-0.010721636936068535
-3.920000000000023	-0.0053665293380618095	-0.008521855808794498	-0.009785414673388004	-0.010679536499083042	-0.010791034437716007
-3.915000000000023	-0.00542115094140172	-0.008590384386479855	-0.009855255484580994	-0.01074919942766428	-0.01086087990552187
-3.9100000000000232	-0.005476091522723436	-0.008659292943775654	-0.009925507940351963	-0.01081930287182331	-0.010931171476840973
-3.9050000000000233	-0.00553134735673666	-0.008728573098778725	-0.00999616552144289	-0.010889844037592411	-0.011001905426383018
-3.9000000000000234	-0.005586912855505943	-0.008798222988843918	-0.010067226365208626	-0.010960821062326431	-0.011073081754148006
-3.8950000000000236	-0.005642783362418413	-0.008868235163390636	-0.010138685815036297	-0.011032232083380222	-0.011144696734845638
-3.8900000000000237	-0.005698954686522484	-0.008938605897128582	-0.010210542008280754	-0.011104073375463486	-0.01121674757450819
-3.8850000000000238	-0.005755419842898846	-0.009009328670799732	-0.0102827874943614	-0.011176340281963348	-0.011289229616522789
-3.880000000000024	-0.005812176037579775	-0.009080398827791214	-0.010355420410633087	-0.01124903280287981	-0.01136214379221201
-3.875000000000024	-0.005869217216968536	-0.009151809848845005	-0.010428437031805515	-0.011322147212922573	-0.011435485444962978
-3.870000000000024	-0.005926537327468395	-0.009223558008670807	-0.010501830838620663	-0.011395677924156189	-0.011509249918162823
-3.865000000000024	-0.00598413310945034	-0.009295636788010597	-0.010575600899755955	-0.011469627730548382	-0.011583438143134117
-3.8600000000000243	-0.0060419985093176365	-0.009368039667606354	-0.01064974069595337	-0.01154398825019598	-0.01165804360061884
-3.8550000000000244	-0.006100127939134836	-0.009440763853490353	-0.010724247433245182	-0.011618761345744133	-0.011733067221939564
-3.8500000000000245	-0.006158517207950354	-0.009513801895081997	-0.01079911645501852	-0.011693939566612244	-0.011808503419160843
-3.8450000000000246	-0.006217161193490028	-0.009587149135768414	-0.010874344035983086	-0.011769522912800312	-0.011884349398314953
-3.8400000000000247	-0.0062760547734797	-0.009660799987614155	-0.01094992645084858	-0.011845509521663189	-0.011960606090724468
-3.835000000000025	-0.00633519422262907	-0.009734749794006348	-0.011025861836969852	-0.01192189659923315	-0.01203726977109909
-3.830000000000025	-0.006394573021680117	-0.009808992967009544	-0.011102141812443733	-0.011998679488897324	-0.012114335782825947
-3.825000000000025	-0.006454187911003828	-0.009883524850010872	-0.011178768239915371	-0.012075858190655708	-0.012191804125905037
-3.820000000000025	-0.006514034233987331	-0.009958340786397457	-0.011255733668804169	-0.01215342991054058	-0.012269671075046062
-3.8150000000000253	-0.006574107799679041	-0.010033435188233852	-0.011333037167787552	-0.012231392785906792	-0.012347936630249023
-3.8100000000000254	-0.006634404882788658	-0.010108805261552334	-0.011410675011575222	-0.012309744954109192	-0.012426599860191345
-3.8050000000000255	-0.006694920361042023	-0.01018444448709488	-0.01148864533752203	-0.012388486415147781	-0.012505657970905304
-3.8000000000000256	-0.0067556509748101234	-0.010260351002216339	-0.011566944420337677	-0.012467614375054836	-0.012585108168423176
-3.7950000000000257	-0.0068165939301252365	-0.010336518287658691	-0.01164556946605444	-0.012547126971185207	-0.012664953246712685
-3.790000000000026	-0.006877744570374489	-0.010412945412099361	-0.011724520474672318	-0.01262702513486147	-0.012745189480483532
-3.785000000000026	-0.006939101964235306	-0.01048962865024805	-0.011803793720901012	-0.012707307934761047	-0.012825816869735718
-3.780000000000026	-0.007000661920756102	-0.01056656427681446	-0.01188338827341795	-0.012787975370883942	-0.012906837277114391
-3.775000000000026	-0.007062423042953014	-0.010643750429153442	-0.01196330413222313	-0.012869029305875301	-0.012988250702619553
-3.770000000000026	-0.007124382071197033	-0.010721183381974697	-0.012043539434671402	-0.012950466014444828	-0.013070056214928627
-3.7650000000000263	-0.00718653853982687	-0.010798863135278225	-0.012124094180762768	-0.013032290153205395	-0.013152255676686764
-3.7600000000000264	-0.007248890586197376	-0.010876787826418877	-0.012204968370497227	-0.013114500790834427	-0.013234850019216537
-3.7550000000000265	-0.007311437278985977	-0.010954955592751503	-0.012286162003874779	-0.013197102583944798	-0.013317842967808247
-3.7500000000000266	-0.007374178152531385	-0.011033364571630955	-0.012367678806185722	-0.013280096463859081	-0.013401234522461891
-3.7450000000000268	-0.007437113672494888	-0.01111201848834753	-0.012449515983462334	-0.013363483361899853	-0.013485029339790344
-3.740000000000027	-0.007500242907553911	-0.011190913617610931	-0.012531676329672337	-0.013447267934679985	-0.013569229282438755
-3.735000000000027	-0.007563567254692316	-0.011270052753388882	-0.012614164501428604	-0.013531453907489777	-0.013653839007019997
-3.730000000000027	-0.007627088576555252	-0.011349436827003956	-0.012696981430053711	-0.013616045005619526	-0.013738862238824368
-3.725000000000027	-0.0076908087357878685	-0.011429069563746452	-0.01278013177216053	-0.01370104681700468	-0.013824304565787315
-3.7200000000000273	-0.007754728198051453	-0.011508949100971222	-0.012863618321716785	-0.01378646306693554	-0.013910169713199139
-3.7150000000000274	-0.007818853482604027	-0.01158908475190401	-0.0129474475979805	-0.013872302137315273	-0.013996466062963009
-3.7100000000000275	-0.007883185520768166	-0.01166947465389967	-0.013031624257564545	-0.013958568684756756	-0.014083199203014374
-3.7050000000000276	-0.007947727106511593	-0.011750124394893646	-0.013116150163114071	-0.014045268297195435	-0.014170373789966106
-3.7000000000000277	-0.00801248662173748	-0.011831042356789112	-0.013201037421822548	-0.014132412150502205	-0.014258003793656826
-3.695000000000028	-0.008077465929090977	-0.011912230402231216	-0.013286291621625423	-0.014220007695257664	-0.014346091076731682
-3.690000000000028	-0.00814267247915268	-0.011993695981800556	-0.013371918350458145	-0.014308060519397259	-0.014434647746384144
-3.685000000000028	-0.008208113722503185	-0.012075446546077728	-0.013457928784191608	-0.014396586455404758	-0.014523684047162533
-3.680000000000028	-0.008273795247077942	-0.01215748954564333	-0.01354433037340641	-0.01448559109121561	-0.01461321022361517
-3.6750000000000282	-0.008339724503457546	-0.012239834293723106	-0.013631133362650871	-0.01457508746534586	-0.014703236520290375
-3.6700000000000284	-0.008405911736190319	-0.01232249103486538	-0.013718350790441036	-0.014665087684988976	-0.014793777838349342
-3.6650000000000285	-0.008472365327179432	-0.01240546628832817	-0.013805991970002651	-0.014755602926015854	-0.014884843491017818
-3.6600000000000286	-0.008539095520973206	-0.01248877216130495	-0.013894068077206612	-0.014846647158265114	-0.014976447448134422
-3.6550000000000287	-0.00860611256211996	-0.012572422623634338	-0.013982594013214111	-0.014938234351575375	-0.015068603679537773
-3.6500000000000288	-0.008673427626490593	-0.012656427919864655	-0.01407158374786377	-0.01503038126975298	-0.015161328949034214
-3.645000000000029	-0.008741053752601147	-0.01274080015718937	-0.01416105031967163	-0.015123100019991398	-0.015254639089107513
-3.640000000000029	-0.008809003978967667	-0.012825556099414825	-0.014251009561121464	-0.015216408297419548	-0.01534854806959629
-3.635000000000029	-0.008877291344106197	-0.012910711579024792	-0.014341478236019611	-0.015310325659811497	-0.015443075448274612
-3.630000000000029	-0.008945928886532784	-0.012996276840567589	-0.014432471245527267	-0.015404867008328438	-0.015538237057626247
-3.6250000000000293	-0.009014934301376343	-0.013082273304462433	-0.014524010010063648	-0.015500051900744438	-0.01563405431807041
-3.6200000000000294	-0.00908432062715292	-0.013168714940547943	-0.014616108499467373	-0.01559589896351099	-0.015730543062090874
-3.6150000000000295	-0.009154105558991432	-0.013255621306598186	-0.014708789996802807	-0.01569242961704731	-0.01582772471010685
-3.6100000000000296	-0.009224306792020798	-0.01334301196038723	-0.014802072197198868	-0.015789663419127464	-0.01592562347650528
-3.6050000000000297	-0.009294942021369934	-0.013430905528366566	-0.014895975589752197	-0.01588762365281582	-0.016024257987737656
-3.60000000000003	-0.009366029873490334	-0.01351932156831026	-0.014990522526204586	-0.015986328944563866	-0.01612364873290062
-3.59500000000003	-0.009437589906156063	-0.013608282431960106	-0.015085735358297825	-0.016085807234048843	-0.01622382365167141
-3.59000000000003	-0.00950964167714119	-0.013697811402380466	-0.01518163736909628	-0.016186080873012543	-0.016324803233146667
-3.58500000000003	-0.00958220660686493	-0.01378792803734541	-0.01527825091034174	-0.016287172213196754	-0.016426613554358482
-3.5800000000000303	-0.009655305184423923	-0.013878659345209599	-0.015375602059066296	-0.016389107331633568	-0.016529278829693794
-3.5750000000000304	-0.009728959761559963	-0.013970027677714825	-0.015473714098334312	-0.016491912305355072	-0.016632825136184692
-3.5700000000000305	-0.009803193621337414	-0.014062057249248028	-0.015572614036500454	-0.016595611348748207	-0.016737278550863266
-3.5650000000000306	-0.009878029115498066	-0.014154774136841297	-0.01567232795059681	-0.01670023426413536	-0.016842667013406754
-3.5600000000000307	-0.009953491389751434	-0.014248204417526722	-0.015772882848978043	-0.01680580899119377	-0.016949016600847244
-3.555000000000031	-0.010029603727161884	-0.01434237603098154	-0.015874307602643967	-0.016912361606955528	-0.017056357115507126
-3.550000000000031	-0.01010639127343893	-0.014437315054237843	-0.01597662642598152	-0.01701991818845272	-0.017164714634418488
-3.545000000000031	-0.010183880105614662	-0.01453305035829544	-0.016079872846603394	-0.017128514125943184	-0.017274120822548866
-3.540000000000031	-0.010262095369398594	-0.014629611745476723	-0.016184072941541672	-0.017238173633813858	-0.0173846073448658
-3.5350000000000312	-0.01034106407314539	-0.014727026224136353	-0.016289256513118744	-0.01734892837703228	-0.017496198415756226
-3.5300000000000313	-0.010420812293887138	-0.014825323596596718	-0.016395455226302147	-0.017460808157920837	-0.017608925700187683
-3.5250000000000314	-0.01050136610865593	-0.014924534596502781	-0.01650269888341427	-0.017573846504092216	-0.017722822725772858
-3.5200000000000315	-0.010582754388451576	-0.015024688094854355	-0.016611015424132347	-0.017688069492578506	-0.017837921157479286
-3.5150000000000317	-0.010665005072951317	-0.015125817619264126	-0.016720440238714218	-0.017803510650992393	-0.017954247072339058
-3.5100000000000318	-0.01074814610183239	-0.015227952040731907	-0.01683100126683712	-0.017920201644301414	-0.018071835860610008
-3.505000000000032	-0.010832204483449459	-0.01533112209290266	-0.01694273203611374	-0.018038174137473106	-0.018190717324614525
-3.500000000000032	-0.010917207226157188	-0.015435361303389072	-0.017055662348866463	-0.018157457932829857	-0.018310923129320145
-3.495000000000032	-0.01100318692624569	-0.01554070133715868	-0.017169825732707977	-0.018278086557984352	-0.018432486802339554
-3.490000000000032	-0.011090167798101902	-0.015647169202566147	-0.01728525198996067	-0.01840009167790413	-0.01855544000864029
-3.4850000000000323	-0.011178179644048214	-0.015754804015159607	-0.01740197278559208	-0.018523501232266426	-0.01867981068789959
-3.4800000000000324	-0.011267252266407013	-0.015863634645938873	-0.017520025372505188	-0.018648352473974228	-0.01880563423037529
-3.4750000000000325	-0.011357411742210388	-0.015973690897226334	-0.017639433965086937	-0.018774671480059624	-0.018932940438389778
-3.4700000000000326	-0.011448687873780727	-0.016085006296634674	-0.01776023581624031	-0.018902495503425598	-0.01906176283955574
-3.4650000000000327	-0.01154110673815012	-0.01619761250913143	-0.017882458865642548	-0.019031846895813942	-0.019192127510905266
-3.460000000000033	-0.011634697206318378	-0.016311539337038994	-0.018006131052970886	-0.01916276477277279	-0.01932406798005104
-3.455000000000033	-0.011729486286640167	-0.016426822170615196	-0.01813129335641861	-0.019295277073979378	-0.01945761777460575
-3.450000000000033	-0.011825500056147575	-0.016543487086892128	-0.01825796440243721	-0.019429408013820648	-0.019592799246311188
-3.445000000000033	-0.011922766454517841	-0.016661563888192177	-0.018386179581284523	-0.019565191119909286	-0.019729647785425186
-3.4400000000000333	-0.012021309696137905	-0.016781087964773178	-0.018515968695282936	-0.01970265805721283	-0.019868189468979836
-3.4350000000000334	-0.012121155858039856	-0.016902083531022072	-0.018647359684109688	-0.01984182931482792	-0.020008454099297523
-3.4300000000000335	-0.012222331948578358	-0.017024582251906395	-0.018780378624796867	-0.01998274028301239	-0.02015046589076519
-3.4250000000000336	-0.012324856594204903	-0.017148612067103386	-0.018915055319666862	-0.020125413313508034	-0.020294252783060074
-3.4200000000000337	-0.012428758665919304	-0.017274200916290283	-0.01905141770839691	-0.02026987448334694	-0.020439844578504562
-3.415000000000034	-0.012534057721495628	-0.017401374876499176	-0.019189490005373955	-0.020416149869561195	-0.020587261766195297
-3.410000000000034	-0.012640776112675667	-0.017530158162117004	-0.019329296424984932	-0.020564261823892593	-0.02073652856051922
-3.405000000000034	-0.012748935259878635	-0.017660580575466156	-0.019470861181616783	-0.020714234560728073	-0.020887672901153564
-3.400000000000034	-0.012858553789556026	-0.017792662605643272	-0.0196142066270113	-0.020866092294454575	-0.02104070968925953
-3.395000000000034	-0.012969651259481907	-0.017926428467035294	-0.01975935883820057	-0.02101985178887844	-0.0211956650018692
-3.3900000000000343	-0.013082246296107769	-0.01806190237402916	-0.019906338304281235	-0.02117553912103176	-0.021352561190724373
-3.3850000000000344	-0.013196354731917381	-0.018199104815721512	-0.02005515992641449	-0.02133316546678543	-0.021511411294341087
-3.3800000000000345	-0.013311991468071938	-0.018338056281208992	-0.020205846056342125	-0.02149275690317154	-0.021672233939170837
-3.3750000000000346	-0.013429173268377781	-0.018478773534297943	-0.020358415320515633	-0.021654322743415833	-0.021835049614310265
-3.3700000000000347	-0.013547910377383232	-0.018621278926730156	-0.020512884482741356	-0.0218178853392601	-0.021999871358275414
-3.365000000000035	-0.01366821862757206	-0.018765585497021675	-0.02066926844418049	-0.021983450278639793	-0.02216671034693718
-3.360000000000035	-0.01379010546952486	-0.018911711871623993	-0.020827578380703926	-0.02215103805065155	-0.022335585206747055
-3.355000000000035	-0.01391358021646738	-0.019059671089053154	-0.020987829193472862	-0.02232065424323082	-0.022506501525640488
-3.350000000000035	-0.01403865497559309	-0.019209476187825203	-0.02115003578364849	-0.022492311894893646	-0.022679472342133522
-3.3450000000000353	-0.014165333472192287	-0.019361136481165886	-0.02131420187652111	-0.022666018456220627	-0.022854506969451904
-3.3400000000000354	-0.014293622225522995	-0.019514668732881546	-0.021480338647961617	-0.02284178137779236	-0.023031609132885933
-3.3350000000000355	-0.014423524960875511	-0.01967007853090763	-0.021648451685905457	-0.023019608110189438	-0.023210788145661354
-3.3300000000000356	-0.014555045403540134	-0.01982737146317959	-0.021818552166223526	-0.023199498653411865	-0.023392044007778168
-3.3250000000000357	-0.014688183553516865	-0.019986558705568314	-0.021990640088915825	-0.023381460458040237	-0.02357538416981697
-3.320000000000036	-0.014822943136096	-0.020147642120718956	-0.0221647210419178	-0.023565493524074554	-0.023760806769132614
-3.315000000000036	-0.014959322288632393	-0.02031063102185726	-0.022340796887874603	-0.023751599714159966	-0.023948315531015396
-3.310000000000036	-0.015097315423190594	-0.020475519821047783	-0.022518865764141083	-0.023939773440361023	-0.02413790673017502
-3.305000000000036	-0.015236923471093178	-0.020642315968871117	-0.02269892953336239	-0.024130018427968025	-0.02432957850396633
-3.3000000000000362	-0.015378140844404697	-0.020811021327972412	-0.02288099005818367	-0.024322325363755226	-0.024523328989744186
-3.2950000000000363	-0.015520961955189705	-0.02098163217306137	-0.02306503616273403	-0.024516692385077477	-0.024719150736927986
-3.2900000000000365	-0.01566537842154503	-0.021154146641492844	-0.023251067847013474	-0.024713115766644478	-0.024917036294937134
-3.2850000000000366	-0.015811389312148094	-0.02132856287062168	-0.023439083248376846	-0.024911584332585335	-0.02511698566377163
-3.2800000000000367	-0.015958979725837708	-0.021504878997802734	-0.023629073053598404	-0.025112096220254898	-0.025318985804915428
-3.2750000000000368	-0.01610814407467842	-0.021683087572455406	-0.0238210279494524	-0.025314634665846825	-0.025523027405142784
-3.270000000000037	-0.016258874908089638	-0.021863188594579697	-0.024014947935938835	-0.025519195944070816	-0.0257291030138731
-3.265000000000037	-0.016411155462265015	-0.022045167163014412	-0.024210816249251366	-0.025725767016410828	-0.025937199592590332
-3.260000000000037	-0.016564982011914253	-0.02222902700304985	-0.024408631026744843	-0.025934342294931412	-0.02614731155335903
-3.255000000000037	-0.01672034151852131	-0.022414755076169968	-0.02460837922990322	-0.026144901290535927	-0.026359422132372856
-3.2500000000000373	-0.016877224668860435	-0.022602345794439316	-0.024810053408145905	-0.026357438415288925	-0.02657351829111576
-3.2450000000000374	-0.01703561842441559	-0.022791795432567596	-0.025013640522956848	-0.02657194249331951	-0.026789594441652298
-3.2400000000000375	-0.01719551719725132	-0.022983092814683914	-0.025219136849045753	-0.02678840048611164	-0.027007635682821274
-3.2350000000000376	-0.017356909811496735	-0.02317623794078827	-0.025426527485251427	-0.027006803080439568	-0.027227630838751793
-3.2300000000000377	-0.017519785091280937	-0.023371215909719467	-0.02563580870628357	-0.027227137237787247	-0.02744956873357296
-3.225000000000038	-0.01768413931131363	-0.023568032309412956	-0.025846973061561584	-0.027449393644928932	-0.02767343819141388
-3.220000000000038	-0.017849965021014214	-0.02376667410135269	-0.026060007512569427	-0.027673562988638878	-0.027899235486984253
-3.215000000000038	-0.018017252907156944	-0.023967143148183823	-0.026274913921952248	-0.027899637818336487	-0.028126943856477737
-3.210000000000038	-0.01818600296974182	-0.0241694375872612	-0.02649168111383915	-0.02812761254608631	-0.028356561437249184
-3.2050000000000383	-0.018356217071413994	-0.024373553693294525	-0.026710310950875282	-0.028357477858662605	-0.028588082641363144
-3.2000000000000384	-0.018527891486883163	-0.024579500779509544	-0.026930803433060646	-0.028589235618710518	-0.02882150374352932
-3.1950000000000385	-0.018701033666729927	-0.024787278845906258	-0.027153154835104942	-0.0288228839635849	-0.02905682474374771
-3.1900000000000386	-0.018875649198889732	-0.02499689906835556	-0.027377378195524216	-0.0290584247559309	-0.029294047504663467
-3.1850000000000387	-0.019051749259233475	-0.0252083707600832	-0.027603475376963615	-0.029295863583683968	-0.029533179476857185
-3.180000000000039	-0.0192293468862772	-0.025421706959605217	-0.027831459417939186	-0.029535207897424698	-0.029774222522974014
-3.175000000000039	-0.019408464431762695	-0.025636928156018257	-0.02806134521961212	-0.029776470735669136	-0.030017191544175148
-3.170000000000039	-0.019589118659496307	-0.02585405483841896	-0.028293149545788765	-0.030019666999578476	-0.03026210330426693
-3.165000000000039	-0.019771341234445572	-0.026073116809129715	-0.028526898473501205	-0.030264822766184807	-0.0305089820176363
-3.160000000000039	-0.019955163821578026	-0.02629414200782776	-0.028762618079781532	-0.03051195852458477	-0.030757848173379898
-3.1550000000000393	-0.020140625536441803	-0.026517169550061226	-0.02900034561753273	-0.030761105939745903	-0.031008733436465263
-3.1500000000000394	-0.020327774807810783	-0.0267422404140234	-0.029240116477012634	-0.03101230226457119	-0.03126167505979538
-3.1450000000000395	-0.02051665633916855	-0.026969408616423607	-0.029481979086995125	-0.03126559033989906	-0.03151671588420868
-3.1400000000000396	-0.020707331597805023	-0.02719872258603573	-0.029725980013608932	-0.0315210185945034	-0.031773898750543594
-3.1350000000000398	-0.02089986391365528	-0.027430247515439987	-0.029972180724143982	-0.031778641045093536	-0.0320332832634449
-3.13000000000004	-0.021094324067234993	-0.027664048597216606	-0.030220644548535347	-0.03203851729631424	-0.03229492902755737
-3.12500000000004	-0.021290795877575874	-0.02790020778775215	-0.030471445992588997	-0.03230072185397148	-0.03255890682339668
-3.12000000000004	-0.02148936130106449	-0.02813880518078804	-0.03072466142475605	-0.03256532922387123	-0.0328252911567688
-3.11500000000004	-0.021690115332603455	-0.028379928320646286	-0.030980374664068222	-0.032832421362400055	-0.03309416398406029
-3.1100000000000403	-0.021893160417675972	-0.02862367406487465	-0.031238678842782974	-0.03310208022594452	-0.03336561098694801
-3.1050000000000404	-0.02209860272705555	-0.028870146721601486	-0.031499676406383514	-0.03337441384792328	-0.03363973647356033
-3.1000000000000405	-0.022306563332676888	-0.0291194599121809	-0.0317634753882885	-0.033649519085884094	-0.033916641026735306
-3.0950000000000406	-0.022517163306474686	-0.029371729120612144	-0.03203018382191658	-0.03392751142382622	-0.03419642895460129
-3.0900000000000407	-0.02273053117096424	-0.029627077281475067	-0.03229992464184761	-0.034208498895168304	-0.03447921574115753
-3.085000000000041	-0.022946801036596298	-0.029885631054639816	-0.03257281333208084	-0.0344926081597805	-0.034765128046274185
-3.080000000000041	-0.0231661144644022	-0.030147524550557137	-0.032848991453647614	-0.03477996587753296	-0.0350542850792408
-3.075000000000041	-0.023388614878058434	-0.03041289933025837	-0.033128585666418076	-0.035070694983005524	-0.03534682095050812
-3.070000000000041	-0.02361444942653179	-0.030681883916258812	-0.033411722630262375	-0.03536492958664894	-0.03564286604523659
-3.0650000000000412	-0.02384376898407936	-0.030954627320170403	-0.03369854763150215	-0.03566280007362366	-0.03594254329800606
-3.0600000000000414	-0.02407672256231308	-0.031231265515089035	-0.03398919850587845	-0.035964444279670715	-0.03624599426984787
-3.0550000000000415	-0.02431345544755459	-0.03151193633675575	-0.03428379446268082	-0.036269985139369965	-0.03655334189534187
-3.0500000000000416	-0.024554116651415825	-0.03179677948355675	-0.0345824770629406	-0.03657955303788185	-0.036864712834358215
-3.0450000000000417	-0.02479884773492813	-0.03208592161536217	-0.03488537296652794	-0.036893270909786224	-0.03718023747205734
-3.040000000000042	-0.025047779083251953	-0.032379478216171265	-0.0351925864815712	-0.03721124306321144	-0.037500012665987015
-3.035000000000042	-0.025301044806838036	-0.03267756476998329	-0.035504236817359924	-0.037533584982156754	-0.037824153900146484
-3.030000000000042	-0.025558756664395332	-0.032980289310216904	-0.03582042083144188	-0.037860386073589325	-0.038152750581502914
-3.025000000000042	-0.0258210189640522	-0.03328773006796837	-0.03614121302962303	-0.038191720843315125	-0.038485877215862274
-3.020000000000042	-0.0260879285633564	-0.03359997645020485	-0.03646669164299965	-0.03852766379714012	-0.03882361203432083
-3.0150000000000423	-0.026359563693404198	-0.03391707316040993	-0.03679690510034561	-0.038868263363838196	-0.03916598856449127
-3.0100000000000424	-0.02663598582148552	-0.03423906862735748	-0.0371319018304348	-0.039213549345731735	-0.03951305150985718
-3.0050000000000425	-0.026917239651083946	-0.034565988928079605	-0.03747168555855751	-0.039563536643981934	-0.039864812046289444
-3.0000000000000426	-0.027203358709812164	-0.03489783778786659	-0.03781627118587494	-0.03991822525858879	-0.040221258997917175
-2.9950000000000427	-0.027494359761476517	-0.035234615206718445	-0.03816564008593559	-0.04027760401368141	-0.040582384914159775
-2.990000000000043	-0.02779024839401245	-0.03557628393173218	-0.038519762456417084	-0.04064162075519562	-0.04094814881682396
-2.985000000000043	-0.028091013431549072	-0.0359228253364563	-0.03887859731912613	-0.04101024568080902	-0.04131849855184555
-2.980000000000043	-0.028396636247634888	-0.036274176090955734	-0.03924208879470825	-0.04138341173529625	-0.04169338569045067
-2.975000000000043	-0.028707094490528107	-0.0366302914917469	-0.03961017727851868	-0.04176104813814163	-0.042072732001543045
-2.9700000000000433	-0.02902236022055149	-0.03699111193418503	-0.03998279199004173	-0.04214309900999069	-0.04245647415518761
-2.9650000000000434	-0.0293424092233181	-0.037356577813625336	-0.04035988077521324	-0.042529478669166565	-0.04284453019499779
-2.9600000000000435	-0.029667221009731293	-0.037726640701293945	-0.040741365402936935	-0.04292012006044388	-0.04323683679103851
-2.9550000000000436	-0.029996782541275024	-0.03810125216841698	-0.04112720489501953	-0.043314967304468155	-0.04363333061337471
-2.9500000000000437	-0.030331086367368698	-0.03848036751151085	-0.041517335921525955	-0.04371395707130432	-0.0440339520573616
-2.945000000000044	-0.030670130625367165	-0.038863956928253174	-0.04191172122955322	-0.0441170372068882	-0.044438645243644714
-2.940000000000044	-0.031013917177915573	-0.03925198316574097	-0.042310308665037155	-0.044524163007736206	-0.044847361743450165
-2.935000000000044	-0.03136244788765907	-0.03964440897107124	-0.04271304979920387	-0.04493526369333267	-0.04526003077626228
-2.930000000000044	-0.03171570599079132	-0.040041182190179825	-0.0431198850274086	-0.04535027593374252	-0.04567659646272659
-2.9250000000000442	-0.03207363933324814	-0.04044221714138985	-0.04353070631623268	-0.04576908051967621	-0.04609692841768265
-2.9200000000000443	-0.032436154782772064	-0.04084736481308937	-0.04394535720348358	-0.04619152098894119	-0.04652087390422821
-2.9150000000000444	-0.032803069800138474	-0.04125640168786049	-0.0443636029958725	-0.04661734402179718	-0.046948183327913284
-2.9100000000000446	-0.033174119889736176	-0.04166901111602783	-0.04478510841727257	-0.04704620689153671	-0.04737849906086922
-2.9050000000000447	-0.033548880368471146	-0.0420847088098526	-0.0452093742787838	-0.047477610409259796	-0.04781132936477661
-2.9000000000000448	-0.03392678126692772	-0.04250285401940346	-0.04563575237989426	-0.04791088029742241	-0.04824599623680115
-2.895000000000045	-0.03430704027414322	-0.042922601103782654	-0.046063382178545	-0.04834515601396561	-0.04868163913488388
-2.890000000000045	-0.03468868136405945	-0.04334288462996483	-0.04649117961525917	-0.04877934232354164	-0.04911716282367706
-2.885000000000045	-0.0350705087184906	-0.043762415647506714	-0.046917855739593506	-0.04921214282512665	-0.049551259726285934
-2.880000000000045	-0.03545115888118744	-0.04417973384261131	-0.04734193533658981	-0.049642059952020645	-0.04998243600130081
-2.8750000000000453	-0.035829175263643265	-0.04459328204393387	-0.04776184633374214	-0.05006752908229828	-0.050409115850925446
-2.8700000000000454	-0.03620319813489914	-0.04500160366296768	-0.048176124691963196	-0.05048706382513046	-0.050829824060201645
-2.8650000000000455	-0.03657219186425209	-0.045403577387332916	-0.04858364164829254	-0.05089952424168587	-0.05124340578913689
-2.8600000000000456	-0.03693576902151108	-0.04579877480864525	-0.048983946442604065	-0.05130445584654808	-0.05164941027760506
-2.8550000000000457	-0.037294477224349976	-0.046187736093997955	-0.049377549439668655	-0.051702357828617096	-0.05204834043979645
-2.850000000000046	-0.037649914622306824	-0.04657207056879997	-0.04976605623960495	-0.05209482088685036	-0.0524417869746685
-2.845000000000046	-0.03800443932414055	-0.04695422947406769	-0.05015187710523605	-0.05248425528407097	-0.05283215641975403
-2.840000000000046	-0.03836030513048172	-0.04733651503920555	-0.05053728446364403	-0.0528729222714901	-0.053221724927425385
-2.835000000000046	-0.03871813789010048	-0.047719571739435196	-0.05092290788888931	-0.05326144024729729	-0.05361109972000122
-2.8300000000000463	-0.03907506912946701	-0.04810037091374397	-0.051305729895830154	-0.05364678427577019	-0.05399726331233978
-2.8250000000000464	-0.03942308947443962	-0.04847056046128273	-0.051677413284778595	-0.05402061715722084	-0.05437185615301132
-2.8200000000000465	-0.03974844887852669	-0.04881579056382179	-0.05202368274331093	-0.05436865612864494	-0.05472057685256004
-2.8150000000000466	-0.04003268852829933	-0.049116820096969604	-0.052325375378131866	-0.05467172712087631	-0.05502423271536827
-2.8100000000000467	-0.04025533050298691	-0.04935230314731598	-0.05256124213337898	-0.05490858852863312	-0.055261533707380295
-2.805000000000047	-0.040397681295871735	-0.04950276017189026	-0.05271190032362938	-0.055059853941202164	-0.05541307106614113
-2.800000000000047	-0.04044663906097412	-0.04955453425645828	-0.052763763815164566	-0.05511192977428436	-0.05546523258090019
-2.795000000000047	-0.04039749875664711	-0.04950273782014847	-0.05271194502711296	-0.05505993217229843	-0.0554131381213665
-2.790000000000047	-0.04025498032569885	-0.049352262169122696	-0.05256134271621704	-0.05490875616669655	-0.05526166781783104
-2.785000000000047	-0.04003216698765755	-0.04911676421761513	-0.0523255281150341	-0.054671984165906906	-0.055024437606334686
-2.7800000000000473	-0.03974775969982147	-0.04881572350859642	-0.05202389508485794	-0.054369006305933	-0.054720859974622726
-2.7750000000000474	-0.039422232657670975	-0.048470478504896164	-0.05167769268155098	-0.054021064192056656	-0.05437222495675087
-2.7700000000000475	-0.039074044674634933	-0.04810027778148651	-0.05130607262253761	-0.05364733561873436	-0.053997717797756195
-2.7650000000000476	-0.03871695324778557	-0.04771946743130684	-0.05092332139611244	-0.05326210707426071	-0.05361165106296539
-2.7600000000000477	-0.03835896775126457	-0.04733641818165779	-0.050537776201963425	-0.05287371203303337	-0.05322237312793732
-2.755000000000048	-0.038002949208021164	-0.04695412889122963	-0.05015244707465172	-0.052485156804323196	-0.052832912653684616
-2.750000000000048	-0.0376482754945755	-0.04657197371125221	-0.04976671189069748	-0.05209586024284363	-0.052442654967308044
-2.745000000000048	-0.03729269281029701	-0.046187639236450195	-0.04937829077243805	-0.05170352756977081	-0.05204932019114494
-2.740000000000048	-0.03693384677171707	-0.04579870030283928	-0.04898477718234062	-0.05130575969815254	-0.051650520414114
-2.7350000000000483	-0.03657013550400734	-0.04540352150797844	-0.04858457297086716	-0.050900980830192566	-0.051244646310806274
-2.7300000000000484	-0.03620101511478424	-0.0450015626847744	-0.04817716032266617	-0.0504886656999588	-0.05083119124174118
-2.7250000000000485	-0.035826873034238815	-0.044593267142772675	-0.04776298999786377	-0.05006928741931915	-0.05041063204407692
-2.7200000000000486	-0.035448744893074036	-0.044179752469062805	-0.047343190759420395	-0.04964398965239525	-0.04998410493135452
-2.7150000000000487	-0.03506799414753914	-0.04376247525215149	-0.046919237822294235	-0.04921424388885498	-0.04955308884382248
-2.710000000000049	-0.034686069935560226	-0.043342988938093185	-0.04649268835783005	-0.0487816259264946	-0.04911915585398674
-2.705000000000049	-0.034304339438676834	-0.042922765016555786	-0.04606502503156662	-0.048347629606723785	-0.048683810979127884
-2.700000000000049	-0.03392399847507477	-0.042503077536821365	-0.04563753306865692	-0.04791354760527611	-0.048248350620269775
-2.695000000000049	-0.03354603052139282	-0.04208500310778618	-0.0452113039791584	-0.04748047515749931	-0.04781387001276016
-2.6900000000000492	-0.03317121043801308	-0.04166937619447708	-0.04478719085454941	-0.04704928398132324	-0.047381237149238586
-2.6850000000000493	-0.032800111919641495	-0.0412568561732769	-0.04436584934592247	-0.04662064090371132	-0.04695113003253937
-2.6800000000000495	-0.032433148473501205	-0.04084790125489235	-0.04394776374101639	-0.04619503766298294	-0.046524032950401306
-2.6750000000000496	-0.03207060694694519	-0.040442854166030884	-0.043533287942409515	-0.04577283188700676	-0.04610031470656395
-2.6700000000000497	-0.03171265497803688	-0.040041934698820114	-0.04312265291810036	-0.045354265719652176	-0.0456802137196064
-2.6650000000000498	-0.031359389424324036	-0.039645276963710785	-0.04271600767970085	-0.04493950307369232	-0.04526389017701149
-2.66000000000005	-0.031010858714580536	-0.03925297409296036	-0.04231345281004906	-0.04452865198254585	-0.04485145956277847
-2.65500000000005	-0.030667081475257874	-0.03886508196592331	-0.04191506654024124	-0.04412178695201874	-0.044443000108003616
-2.65000000000005	-0.030328059569001198	-0.038481634110212326	-0.04152088984847069	-0.04371897131204605	-0.0440385676920414
-2.64500000000005	-0.02999378927052021	-0.038102664053440094	-0.041130971163511276	-0.04332025721669197	-0.043638214468955994
-2.6400000000000503	-0.02966427430510521	-0.037728212773799896	-0.04074535146355629	-0.04292568936944008	-0.04324200004339218
-2.6350000000000504	-0.029339516535401344	-0.03735831379890442	-0.040364090353250504	-0.04253533110022545	-0.04284997656941414
-2.6300000000000505	-0.029019532725214958	-0.03699302300810814	-0.0399872325360775	-0.042149242013692856	-0.04246220737695694
-2.6250000000000506	-0.028704343363642693	-0.03663238137960434	-0.039614852517843246	-0.04176749661564827	-0.04207876697182655
-2.6200000000000507	-0.028393972665071487	-0.03627645969390869	-0.03924700990319252	-0.041390158236026764	-0.04169972985982895
-2.615000000000051	-0.02808845043182373	-0.035925306379795074	-0.038883768022060394	-0.041017305105924606	-0.0413251593708992
-2.610000000000051	-0.027787799015641212	-0.035578977316617966	-0.03852519392967224	-0.04064900428056717	-0.04095512628555298
-2.605000000000051	-0.027492033317685127	-0.03523751720786095	-0.038171328604221344	-0.04028530418872833	-0.04058969020843506
-2.600000000000051	-0.02720116637647152	-0.0349009707570076	-0.03782222792506218	-0.03992626070976257	-0.04022890701889992
-2.5950000000000513	-0.02691519260406494	-0.034569352865219116	-0.03747791796922684	-0.03957190737128258	-0.03987279534339905
-2.5900000000000514	-0.0266340933740139	-0.034242670983076096	-0.03713840991258621	-0.03922225907444954	-0.039521388709545135
-2.5850000000000515	-0.02635784074664116	-0.03392092138528824	-0.036803700029850006	-0.03887731954455376	-0.039174679666757584
-2.5800000000000516	-0.026086386293172836	-0.033604081720113754	-0.036473773419857025	-0.038537073880434036	-0.038832664489746094
-2.5750000000000517	-0.02581966668367386	-0.03329210355877876	-0.036148589104413986	-0.03820148855447769	-0.03849530220031738
-2.570000000000052	-0.02555760368704796	-0.03298493102192879	-0.03582809492945671	-0.03787051513791084	-0.03816254809498787
-2.565000000000052	-0.025300104171037674	-0.03268248960375786	-0.03551222011446953	-0.03754407912492752	-0.03783433139324188
-2.560000000000052	-0.02504706382751465	-0.032384686172008514	-0.03520088270306587	-0.03722211346030235	-0.03751058131456375
-2.555000000000052	-0.02479836717247963	-0.032091427594423294	-0.034893978387117386	-0.03690451383590698	-0.03719119355082512
-2.5500000000000522	-0.024553881958127022	-0.03180259093642235	-0.03459141030907631	-0.03659118339419365	-0.036876074969768524
-2.5450000000000523	-0.02431347593665123	-0.031518060714006424	-0.034293048083782196	-0.036281999200582504	-0.036565106362104416
-2.5400000000000524	-0.024077007547020912	-0.031237706542015076	-0.03399877995252609	-0.035976845771074295	-0.03625816851854324
-2.5350000000000525	-0.02384432964026928	-0.03096139058470726	-0.033708471804857254	-0.03567560017108917	-0.03595513477921486
-2.5300000000000527	-0.023615296930074692	-0.030688980594277382	-0.03342198580503464	-0.03537813201546669	-0.035655874758958817
-2.5250000000000528	-0.023389756679534912	-0.03042032942175865	-0.0331391841173172	-0.03508429974317551	-0.03536026179790497
-2.520000000000053	-0.02316756173968315	-0.030155304819345474	-0.03285994380712509	-0.034793976694345474	-0.03506815806031227
-2.515000000000053	-0.02294856309890747	-0.02989375963807106	-0.03258411958813667	-0.034507036209106445	-0.034779440611600876
-2.510000000000053	-0.02273261547088623	-0.029635561630129814	-0.0323115810751915	-0.034223344177007675	-0.03449396416544914
-2.505000000000053	-0.022519582882523537	-0.02938057668507099	-0.03204220533370972	-0.033942773938179016	-0.034211620688438416
-2.5000000000000533	-0.022309323772788048	-0.029128676280379295	-0.031775858253240585	-0.03366520255804062	-0.03393228352069855
-2.4950000000000534	-0.022101715207099915	-0.028879737481474876	-0.03151243180036545	-0.03339052572846413	-0.033655840903520584
-2.4900000000000535	-0.02189662493765354	-0.028633642941713333	-0.03125179931521416	-0.03311862424015999	-0.033382173627614975
-2.4850000000000536	-0.021693943068385124	-0.028390279039740562	-0.03099386766552925	-0.03284939378499985	-0.03311119228601456
-2.4800000000000537	-0.021493561565876007	-0.028149545192718506	-0.030738532543182373	-0.03258274123072624	-0.032842785120010376
-2.475000000000054	-0.021295377984642982	-0.027911344543099403	-0.03048570267856121	-0.03231857717037201	-0.032576873898506165
-2.470000000000054	-0.021099289879202843	-0.027675582095980644	-0.030235281214118004	-0.032056815922260284	-0.03231336921453476
-2.465000000000054	-0.02090521901845932	-0.02744217775762081	-0.02998720295727253	-0.0317973829805851	-0.03205220028758049
-2.460000000000054	-0.02071308344602585	-0.027211057022213936	-0.02974138967692852	-0.03154020756483078	-0.031793296337127686
-2.4550000000000542	-0.020522810518741608	-0.026982149109244347	-0.02949777990579605	-0.031285230070352554	-0.03153659403324127
-2.4500000000000544	-0.020334335044026375	-0.02675539068877697	-0.029256310313940048	-0.031032394617795944	-0.03128204122185707
-2.4450000000000545	-0.020147599279880524	-0.026530731469392776	-0.02901693433523178	-0.03078165277838707	-0.031029589474201202
-2.4400000000000546	-0.019962551072239876	-0.02630811743438244	-0.02877960354089737	-0.03053295984864235	-0.030779195949435234
-2.4350000000000547	-0.01977914571762085	-0.026087507605552673	-0.02854428067803383	-0.030286282300949097	-0.03053082339465618
-2.430000000000055	-0.01959734410047531	-0.025868866592645645	-0.028310930356383324	-0.030041588470339775	-0.030284442007541656
-2.425000000000055	-0.019417112693190575	-0.02565215714275837	-0.028079526498913765	-0.029798850417137146	-0.03004002757370472
-2.420000000000055	-0.01923842541873455	-0.025437356904149055	-0.027850043028593063	-0.029558049514889717	-0.02979755587875843
-2.415000000000055	-0.01906125620007515	-0.025224439799785614	-0.027622463181614876	-0.029319170862436295	-0.029557013884186745
-2.410000000000055	-0.01888558454811573	-0.025013385340571404	-0.02739676833152771	-0.029082193970680237	-0.02931838296353817
-2.4050000000000553	-0.018711399286985397	-0.024804187938570976	-0.02717294916510582	-0.028847120702266693	-0.029081663116812706
-2.4000000000000554	-0.018538687378168106	-0.02459682710468769	-0.026950998231768608	-0.02861393615603447	-0.028846843168139458
-2.3950000000000555	-0.01836744323372841	-0.024391300976276398	-0.026730911806225777	-0.028382645919919014	-0.028613924980163574
-2.3900000000000556	-0.018197661265730858	-0.024187598377466202	-0.026512684300541878	-0.028153246268630028	-0.028382908552885056
-2.3850000000000557	-0.018029339611530304	-0.023985721170902252	-0.02629631944000721	-0.02792573906481266	-0.02815379574894905
-2.380000000000056	-0.017862478271126747	-0.0237856674939394	-0.026081819087266922	-0.027700133621692657	-0.02792658843100071
-2.375000000000056	-0.017697080969810486	-0.023587437346577644	-0.025869185104966164	-0.02747642993927002	-0.027701297774910927
-2.370000000000056	-0.01753314957022667	-0.023391034454107285	-0.02565842494368553	-0.02725464105606079	-0.0274779312312603
-2.365000000000056	-0.017370693385601044	-0.02319645881652832	-0.025449542328715324	-0.02703476883471012	-0.027256492525339127
-2.3600000000000563	-0.017209719866514206	-0.023003719747066498	-0.025242550298571587	-0.02681683376431465	-0.02703700214624405
-2.3550000000000564	-0.017050236463546753	-0.022812822833657265	-0.025037454441189766	-0.02660083957016468	-0.026819461956620216
-2.3500000000000565	-0.01689225062727928	-0.02262377180159092	-0.02483426220715046	-0.026386801153421402	-0.026603886857628822
-2.3450000000000566	-0.016735773533582687	-0.02243657410144806	-0.024632982909679413	-0.026174724102020264	-0.026390286162495613
-2.3400000000000567	-0.016580812633037567	-0.02225123532116413	-0.02443362958729267	-0.02596462517976761	-0.026178672909736633
-2.335000000000057	-0.016427382826805115	-0.022067762911319733	-0.024236205965280533	-0.025756513699889183	-0.025969060137867928
-2.330000000000057	-0.016275489702820778	-0.02188616432249546	-0.02404072694480419	-0.02555040456354618	-0.025761457160115242
-2.325000000000057	-0.016125144436955452	-0.021706443279981613	-0.023847198113799095	-0.02534629963338375	-0.025555873289704323
-2.320000000000057	-0.015976358205080032	-0.02152860537171364	-0.02365562692284584	-0.025144217535853386	-0.025352321565151215
-2.3150000000000572	-0.015829138457775116	-0.021352658048272133	-0.023466024547815323	-0.024944165721535683	-0.025150813162326813
-2.3100000000000573	-0.01568349450826645	-0.021178603172302246	-0.02327839285135269	-0.02474614977836609	-0.024951353669166565
-2.3050000000000574	-0.015539434738457203	-0.021006450057029724	-0.023092743009328842	-0.024550186470150948	-0.024753952398896217
-2.3000000000000576	-0.015396961942315102	-0.02083619125187397	-0.022909075021743774	-0.02435627020895481	-0.02455861307680607
-2.2950000000000577	-0.01525608729571104	-0.02066783420741558	-0.022727394476532936	-0.024164412170648575	-0.024365346878767014
-2.2900000000000578	-0.015116814523935318	-0.020501380786299706	-0.022547705098986626	-0.023974621668457985	-0.024174155667424202
-2.285000000000058	-0.014979147352278233	-0.020336827263236046	-0.022370008751749992	-0.023786896839737892	-0.023985043168067932
-2.280000000000058	-0.014843086712062359	-0.020174171775579453	-0.022194303572177887	-0.023601241409778595	-0.023798013105988503
-2.275000000000058	-0.01470863912254572	-0.020013414323329926	-0.022020595148205757	-0.023417657241225243	-0.023613065481185913
-2.270000000000058	-0.01457579992711544	-0.019854549318552017	-0.021848874166607857	-0.023236140608787537	-0.023430200293660164
-2.2650000000000583	-0.014444571919739246	-0.01969757117331028	-0.021679138764739037	-0.023056697100400925	-0.023249415680766106
-2.2600000000000584	-0.014314954169094563	-0.019542472437024117	-0.021511390805244446	-0.02287931554019451	-0.02307070605456829
-2.2550000000000585	-0.014186939224600792	-0.01938924565911293	-0.02134561538696289	-0.022703997790813446	-0.022894075140357018
-2.2500000000000586	-0.01406052801758051	-0.019237887114286423	-0.02118181437253952	-0.02253073640167713	-0.02271950989961624
-2.2450000000000587	-0.013935710303485394	-0.019088376313447952	-0.02101997099816799	-0.022359522059559822	-0.022547004744410515
-2.240000000000059	-0.013812482357025146	-0.01894070766866207	-0.020860077813267708	-0.02219034917652607	-0.02237655222415924
-2.235000000000059	-0.013690833933651447	-0.018794868141412735	-0.020702125504612923	-0.02202320657670498	-0.02220814675092697
-2.230000000000059	-0.01357075572013855	-0.01865083910524845	-0.020546099171042442	-0.021858084946870804	-0.022041767835617065
-2.225000000000059	-0.013452238403260708	-0.018508613109588623	-0.02039198949933052	-0.02169496938586235	-0.021877411752939224
-2.2200000000000593	-0.013335268944501877	-0.01836816407740116	-0.020239777863025665	-0.021533844992518425	-0.021715059876441956
-2.2150000000000594	-0.013219832442700863	-0.01822948083281517	-0.020089445635676384	-0.02137470245361328	-0.021554695442318916
-2.2100000000000595	-0.013105915859341621	-0.01809254102408886	-0.019940979778766632	-0.02121751755475998	-0.02139630913734436
-2.2050000000000596	-0.012993506155908108	-0.017957327887415886	-0.019794359803199768	-0.021062279120087624	-0.021239876747131348
-2.2000000000000597	-0.01288258284330368	-0.01782381534576416	-0.019649563357234	-0.020908964797854424	-0.021085381507873535
-2.19500000000006	-0.012773131020367146	-0.01769198477268219	-0.01950657367706299	-0.020757559686899185	-0.02093280851840973
-2.19000000000006	-0.012665128335356712	-0.017561811953783035	-0.01936536654829979	-0.02060803584754467	-0.02078212797641754
-2.18500000000006	-0.012558558955788612	-0.017433270812034607	-0.019225917756557465	-0.020460376515984535	-0.02063332311809063
-2.18000000000006	-0.012453398667275906	-0.017306340858340263	-0.019088206812739372	-0.02031455561518669	-0.020486371591687202
-2.17500000000006	-0.012349630706012249	-0.017180992290377617	-0.018952207639813423	-0.020170552656054497	-0.02034124918282032
-2.1700000000000603	-0.012247228063642979	-0.017057199031114578	-0.01881789229810238	-0.020028337836265564	-0.020197927951812744
-2.1650000000000604	-0.01214616745710373	-0.016934935003519058	-0.01868523471057415	-0.019887888804078102	-0.020056381821632385
-2.1600000000000605	-0.012046430259943008	-0.01681417226791382	-0.018554212525486946	-0.019749179482460022	-0.019916590303182602
-2.1550000000000606	-0.011947987601161003	-0.01669488102197647	-0.01842479221522808	-0.019612181931734085	-0.019778521731495857
-2.1500000000000608	-0.011850813403725624	-0.01657703146338463	-0.018296945840120316	-0.019476866349577904	-0.019642148166894913
-2.145000000000061	-0.01175488531589508	-0.0164605975151062	-0.01817064918577671	-0.019343208521604538	-0.01950744353234768
-2.140000000000061	-0.01166017446666956	-0.016345543786883354	-0.01804586499929428	-0.0192111749202013	-0.01937437616288662
-2.135000000000061	-0.01156665664166212	-0.016231844201683998	-0.017922570928931236	-0.019080739468336105	-0.019242918118834496
-2.130000000000061	-0.011474302038550377	-0.016119465231895447	-0.01780072972178459	-0.018951870501041412	-0.01911303959786892
-2.1250000000000613	-0.011383086442947388	-0.016008377075195312	-0.017680317163467407	-0.018824538215994835	-0.018984708935022354
-2.1200000000000614	-0.011292980052530766	-0.015898549929261208	-0.017561299726366997	-0.018698710948228836	-0.01885789819061756
-2.1150000000000615	-0.011203955858945847	-0.015789948403835297	-0.017443643882870674	-0.018574358895421028	-0.018732570111751556
-2.1100000000000616	-0.011115986853837967	-0.01568254455924034	-0.01732731983065605	-0.018451452255249023	-0.01860870234668255
-2.1050000000000617	-0.01102904137223959	-0.01557630393654108	-0.017212295904755592	-0.018329953774809837	-0.018486255779862404
-2.100000000000062	-0.010943095199763775	-0.015471196733415127	-0.01709854044020176	-0.01820984110236168	-0.018365204334259033
-2.095000000000062	-0.010858118534088135	-0.015367192216217518	-0.016986023634672165	-0.018091075122356415	-0.018245510756969452
-2.090000000000062	-0.010774084366858006	-0.015264258719980717	-0.016874711960554123	-0.017973629757761955	-0.01812715083360672
-2.085000000000062	-0.010690963827073574	-0.015162363648414612	-0.016764575615525246	-0.017857469618320465	-0.018010087311267853
-2.0800000000000622	-0.010608728043735027	-0.015061475336551666	-0.016655579209327698	-0.017742563039064407	-0.017894292250275612
-2.0750000000000624	-0.01052735187113285	-0.014961564913392067	-0.01654769852757454	-0.017628882080316544	-0.01777973212301731
-2.0700000000000625	-0.010446806438267231	-0.014862601645290852	-0.016440896317362785	-0.017516393214464188	-0.017666377127170563
-2.0650000000000626	-0.010367064736783504	-0.014764555729925632	-0.016335144639015198	-0.0174050685018301	-0.01755419746041298
-2.0600000000000627	-0.010288099758327007	-0.014667396433651447	-0.01623041369020939	-0.017294876277446747	-0.017443159595131874
-2.0550000000000628	-0.01020988542586565	-0.014571094885468483	-0.01612667366862297	-0.017185784876346588	-0.01733323559165001
-2.050000000000063	-0.010132396593689919	-0.014475621283054352	-0.016023894771933556	-0.017077766358852386	-0.017224397510290146
-2.045000000000063	-0.010055605322122574	-0.01438094861805439	-0.015922047197818756	-0.016970789059996605	-0.017116611823439598
-2.040000000000063	-0.009979489259421825	-0.014287050813436508	-0.015821104869246483	-0.016864828765392303	-0.017009852454066277
-2.035000000000063	-0.009904023259878159	-0.01419389620423317	-0.015721037983894348	-0.016759851947426796	-0.016904089599847794
-2.0300000000000633	-0.00982918031513691	-0.014101461507380009	-0.015621816739439964	-0.016655832529067993	-0.01679929345846176
-2.0250000000000634	-0.009754939936101437	-0.014009719714522362	-0.015523419715464115	-0.016552744433283806	-0.01669544167816639
-2.0200000000000635	-0.009681278839707375	-0.01391864474862814	-0.015425816178321838	-0.016450559720396996	-0.01659250445663929
-2.0150000000000636	-0.009608172811567783	-0.013828213326632977	-0.015328982844948769	-0.016349252313375473	-0.016490453854203224
-2.0100000000000637	-0.009535600431263447	-0.013738400302827358	-0.015232891775667667	-0.016248794272542	-0.016389265656471252
-2.005000000000064	-0.009463543072342873	-0.013649184256792068	-0.015137523412704468	-0.016149165108799934	-0.016288917511701584
-2.000000000000064	-0.009391977451741695	-0.013560538180172443	-0.015042850747704506	-0.01605033688247204	-0.01618937961757183
-1.995000000000064	-0.009320884943008423	-0.01347244530916214	-0.014948851428925991	-0.01595228724181652	-0.0160906333476305
-1.9900000000000642	-0.009250246919691563	-0.013384882360696793	-0.014855504035949707	-0.01585499383509159	-0.015992652624845505
-1.9850000000000643	-0.009180042892694473	-0.013297827914357185	-0.01476278342306614	-0.01575843244791031	-0.015895415097475052
-1.9800000000000644	-0.00911025796085596	-0.01321126613765955	-0.014670674689114094	-0.015662584453821182	-0.0157989002764225
-1.9750000000000645	-0.009040872566401958	-0.01312517561018467	-0.014579154551029205	-0.015567425638437271	-0.01570308767259121
-1.9700000000000646	-0.008971870876848698	-0.013039536774158478	-0.014488204382359982	-0.015472937375307083	-0.015607954934239388
-1.9650000000000647	-0.008903239853680134	-0.012954335659742355	-0.01439780555665493	-0.015379102900624275	-0.015513486228883266
-1.9600000000000648	-0.008834962733089924	-0.012869554571807384	-0.014307940378785133	-0.015285899862647057	-0.015419659204781055
-1.955000000000065	-0.0087670236825943	-0.012785178609192371	-0.014218593016266823	-0.01519331056624651	-0.015326457098126411
-1.950000000000065	-0.00869941245764494	-0.012701191008090973	-0.01412974577397108	-0.015101321041584015	-0.015233862213790417
-1.9450000000000651	-0.00863211415708065	-0.012617581523954868	-0.014041384682059288	-0.015009911730885506	-0.015141860581934452
-1.9400000000000652	-0.008565117605030537	-0.01253433246165514	-0.013953492976725101	-0.014919066801667213	-0.015050433576107025
-1.9350000000000653	-0.008498411625623703	-0.012451434507966042	-0.013866059482097626	-0.014828775078058243	-0.014959569089114666
-1.9300000000000654	-0.008431985974311829	-0.012368876487016678	-0.013779070228338242	-0.014739018864929676	-0.014869248494505882
-1.9250000000000655	-0.008365831337869167	-0.012286646291613579	-0.013692512176930904	-0.014649787917733192	-0.014779464341700077
-1.9200000000000657	-0.008299936540424824	-0.012204733677208424	-0.013606375083327293	-0.014561064541339874	-0.014690198935568333
-1.9150000000000658	-0.00823429599404335	-0.012123131193220615	-0.013520647771656513	-0.014472843147814274	-0.014601442962884903
-1.9100000000000659	-0.008168898522853851	-0.012041826732456684	-0.013435318134725094	-0.014385107904672623	-0.014513181522488594
-1.905000000000066	-0.008103741332888603	-0.011960817500948906	-0.013350380584597588	-0.014297849498689175	-0.014425409957766533
-1.900000000000066	-0.008038814179599285	-0.011880092322826385	-0.013265823945403099	-0.014211058616638184	-0.014338112436234951
-1.8950000000000662	-0.007974113337695599	-0.011799645610153675	-0.013181640766561031	-0.014124725945293903	-0.01425128523260355
-1.8900000000000663	-0.007909631356596947	-0.011719472706317902	-0.013097823597490788	-0.014038841240108013	-0.014164913445711136
-1.8850000000000664	-0.007845367304980755	-0.011639568023383617	-0.01301436685025692	-0.013953400775790215	-0.014078994281589985
-1.8800000000000665	-0.007781314197927713	-0.01155992690473795	-0.012931262142956257	-0.013868391513824463	-0.013993517495691776
-1.8750000000000666	-0.007717471569776535	-0.011480547487735748	-0.012848508544266224	-0.013783813454210758	-0.01390848122537136
-1.8700000000000667	-0.00765383243560791	-0.011401422321796417	-0.012766094878315926	-0.013699655421078205	-0.01382387150079012
-1.8650000000000668	-0.007590398192405701	-0.011322553269565105	-0.012684023007750511	-0.013615913689136505	-0.013739688321948051
-1.860000000000067	-0.007527165114879608	-0.011243934743106365	-0.012602286413311958	-0.013532583601772785	-0.013655925169587135
-1.855000000000067	-0.007464132271707058	-0.011165568605065346	-0.012520882301032543	-0.013449660502374172	-0.013572578318417072
-1.8500000000000671	-0.007401300128549337	-0.011087452061474323	-0.012439808808267117	-0.013367141596972942	-0.013489644043147564
-1.8450000000000673	-0.00733866635710001	-0.011009585112333298	-0.01235906220972538	-0.013285022228956223	-0.013407116755843163
-1.8400000000000674	-0.0072762323543429375	-0.010931966826319695	-0.012278644368052483	-0.013203299604356289	-0.013324995525181293
-1.8350000000000675	-0.007213998585939407	-0.010854598134756088	-0.012198550626635551	-0.013121971860527992	-0.013243277557194233
-1.8300000000000676	-0.007151965517550707	-0.010777482762932777	-0.012118781916797161	-0.013041038066148758	-0.013161961920559406
-1.8250000000000677	-0.007090134546160698	-0.010700616985559464	-0.012039337307214737	-0.012960494495928288	-0.01308104395866394
-1.8200000000000678	-0.00702850753441453	-0.010624006390571594	-0.011960218660533428	-0.012880341149866581	-0.013000525534152985
-1.815000000000068	-0.006967086344957352	-0.010547651909291744	-0.01188142504543066	-0.012800576165318489	-0.01292040292173624
-1.810000000000068	-0.006905874237418175	-0.010471557267010212	-0.011802957393229008	-0.012721202336251736	-0.012840679846704006
-1.805000000000068	-0.006844872143119574	-0.010395721532404423	-0.011724818497896194	-0.012642216868698597	-0.012761352583765984
-1.8000000000000682	-0.006784084253013134	-0.010320152156054974	-0.011647007428109646	-0.012563618831336498	-0.012682421132922173
-1.7950000000000683	-0.006723513826727867	-0.010244851000607014	-0.01156952790915966	-0.012485412880778313	-0.012603888288140297
-1.7900000000000684	-0.006663163658231497	-0.010169820860028267	-0.011492381803691387	-0.012407597154378891	-0.012525753118097782
-1.7850000000000685	-0.006603037007153034	-0.010095065459609032	-0.011415569111704826	-0.012330170720815659	-0.012448017485439777
-1.7800000000000686	-0.006543139927089214	-0.010020590387284756	-0.011339097283780575	-0.012253140099346638	-0.012370682321488857
-1.7750000000000687	-0.006483474280685186	-0.009946399368345737	-0.011262964457273483	-0.012176502496004105	-0.012293749488890171
-1.7700000000000689	-0.006424044258892536	-0.009872496128082275	-0.011187175288796425	-0.012100261636078358	-0.012217218987643719
-1.765000000000069	-0.006364855449646711	-0.009798887185752392	-0.011111734434962273	-0.012024419382214546	-0.012141095474362373
-1.760000000000069	-0.006305912509560585	-0.00972557533532381	-0.011036643758416176	-0.011948976665735245	-0.012065378949046135
-1.7550000000000692	-0.006247217766940594	-0.00965256616473198	-0.010961906053125858	-0.011873937211930752	-0.011990071274340153
-1.7500000000000693	-0.006188779138028622	-0.009579864330589771	-0.010887525975704193	-0.011799301020801067	-0.011915176175534725
-1.7450000000000694	-0.006130598951131105	-0.009507476352155209	-0.010813507251441479	-0.01172507181763649	-0.011840693652629852
-1.7400000000000695	-0.00607268325984478	-0.009435406886041164	-0.010739853605628014	-0.011651254259049892	-0.011766630224883556
-1.7350000000000696	-0.006015037186443806	-0.009363658726215363	-0.010666567832231522	-0.011577846482396126	-0.011692983098328114
-1.7300000000000697	-0.005957665387541056	-0.00929224118590355	-0.010593654587864876	-0.011504855006933212	-0.01161975972354412
-1.7250000000000698	-0.005900571588426828	-0.009221156127750874	-0.010521117597818375	-0.011432280763983727	-0.011546958237886429
-1.72000000000007	-0.005843761842697859	-0.009150410071015358	-0.010448959656059742	-0.011360125616192818	-0.01147458516061306
-1.71500000000007	-0.005787242669612169	-0.009080009534955025	-0.010377187281847	-0.011288394220173359	-0.011402640491724014
-1.7100000000000701	-0.005731016397476196	-0.009009958244860172	-0.010305802337825298	-0.011217087507247925	-0.011331128887832165
-1.7050000000000702	-0.005675089079886675	-0.008940260857343674	-0.010234808549284935	-0.011146210134029388	-0.011260050348937511
-1.7000000000000703	-0.005619466304779053	-0.008870924822986126	-0.010164211504161358	-0.011075763031840324	-0.011189411394298077
-1.6950000000000705	-0.005564151797443628	-0.008801952935755253	-0.010094013065099716	-0.011005748994648457	-0.011119210161268711
-1.6900000000000706	-0.005509150680154562	-0.008733350783586502	-0.010024216957390308	-0.010936171747744083	-0.011049452237784863
-1.6850000000000707	-0.005454468075186014	-0.008665124885737896	-0.009954828768968582	-0.01086703222244978	-0.010980138555169106
-1.6800000000000708	-0.005400108639150858	-0.008597278967499733	-0.009885849431157112	-0.010798333212733269	-0.010911271907389164
-1.6750000000000709	-0.005346076097339392	-0.008529816754162312	-0.00981728546321392	-0.010730079375207424	-0.010842855088412762
-1.670000000000071	-0.0052923765033483505	-0.00846274383366108	-0.009749137796461582	-0.010662269778549671	-0.010774889960885048
-1.665000000000071	-0.0052390131168067455	-0.008396065793931484	-0.009681412018835545	-0.010594908148050308	-0.010707378387451172
-1.6600000000000712	-0.005185989197343588	-0.00832978542894125	-0.009614107199013233	-0.01052799727767706	-0.010640322230756283
-1.6550000000000713	-0.0051333112642169	-0.008263906463980675	-0.009547230787575245	-0.010461537167429924	-0.010573724284768105
-1.6500000000000714	-0.005080981645733118	-0.008198436349630356	-0.009480783715844154	-0.010395531542599201	-0.010507585480809212
-1.6450000000000715	-0.005029005464166403	-0.008133376017212868	-0.009414768777787685	-0.010329981334507465	-0.010441909544169903
-1.6400000000000716	-0.004977384582161903	-0.008068729192018509	-0.009349188767373562	-0.010264888405799866	-0.010376694612205029
-1.6350000000000717	-0.00492612412199378	-0.008004500530660152	-0.009284046478569508	-0.010200253687798977	-0.010311944410204887
-1.6300000000000718	-0.0048752278089523315	-0.007940694689750671	-0.009219343774020672	-0.010136078111827374	-0.010247659869492054
-1.625000000000072	-0.004824697971343994	-0.007877313531935215	-0.009155082516372204	-0.01007236447185278	-0.010183841921389103
-1.620000000000072	-0.004774538800120354	-0.007814360782504082	-0.009091267362236977	-0.01000911369919777	-0.010120491497218609
-1.6150000000000722	-0.004724751692265272	-0.0077518378384411335	-0.009027895517647266	-0.009946325793862343	-0.010057609528303146
-1.6100000000000723	-0.0046753413043916225	-0.007689749356359243	-0.008964973501861095	-0.009884001687169075	-0.009995197877287865
-1.6050000000000724	-0.004626309499144554	-0.007628097664564848	-0.008902499452233315	-0.00982214231044054	-0.009933254681527615
-1.6000000000000725	-0.004577660001814365	-0.007566885557025671	-0.008840476162731647	-0.009760746732354164	-0.00987178273499012
-1.5950000000000726	-0.004529393743723631	-0.007506115362048149	-0.008778906427323818	-0.00969981774687767	-0.009810781106352806
-1.5900000000000727	-0.004481513053178787	-0.0074457875452935696	-0.008717787452042103	-0.00963935349136591	-0.009750249795615673
-1.5850000000000728	-0.0044340211898088455	-0.0073859053663909435	-0.008657123893499374	-0.009579354897141457	-0.009690189734101295
-1.580000000000073	-0.004386919550597668	-0.00732647068798542	-0.008596913889050484	-0.009519821032881737	-0.009630599059164524
-1.575000000000073	-0.004340209532529116	-0.007267484907060862	-0.008537160232663155	-0.009460752829909325	-0.009571479633450508
-1.5700000000000731	-0.004293893463909626	-0.0072089494206011295	-0.008477861993014812	-0.00940215028822422	-0.009512829594314098
-1.5650000000000732	-0.004247972741723061	-0.007150865625590086	-0.008419020101428032	-0.0093440106138587	-0.00945464801043272
-1.5600000000000733	-0.004202447831630707	-0.007093233987689018	-0.008360632695257664	-0.009286333806812763	-0.009396933950483799
-1.5550000000000734	-0.004157321061939001	-0.0070360563695430756	-0.008302702568471432	-0.009229120798408985	-0.009339689277112484
-1.5500000000000735	-0.0041125924326479435	-0.006979332305490971	-0.008245227858424187	-0.009172367863357067	-0.009282909333705902
-1.5450000000000736	-0.004068263340741396	-0.006923062726855278	-0.008188208565115929	-0.009116075001657009	-0.009226594120264053
-1.5400000000000738	-0.004024334717541933	-0.00686724903061986	-0.008131644688546658	-0.009060242213308811	-0.009170743636786938
-1.5350000000000739	-0.003980807028710842	-0.006811890751123428	-0.00807553343474865	-0.0090048648416996	-0.009115354157984257
-1.530000000000074	-0.003937680274248123	-0.006756986491382122	-0.008019876666367054	-0.00894994381815195	-0.009060424752533436
-1.525000000000074	-0.00389495468698442	-0.00670253811404109	-0.007964671589434147	-0.008895477280020714	-0.009005955420434475
-1.5200000000000742	-0.0038526311982423067	-0.006648545153439045	-0.007909917272627354	-0.00884146336466074	-0.008951941505074501
-1.5150000000000743	-0.003810709109529853	-0.006595006212592125	-0.007855613715946674	-0.00878789834678173	-0.008898383006453514
-1.5100000000000744	-0.003769188653677702	-0.006541920825839043	-0.007801758125424385	-0.008734782226383686	-0.00884527713060379
-1.5050000000000745	-0.0037280693650245667	-0.006489288993179798	-0.007748349569737911	-0.008682111278176308	-0.008792620152235031
-1.5000000000000746	-0.0036873510107398033	-0.006437109317630529	-0.007695386186242104	-0.008629884570837021	-0.008740413002669811
-1.4950000000000747	-0.0036470326595008373	-0.006385381333529949	-0.0076428665779531	-0.008578098379075527	-0.008688649162650108
-1.4900000000000748	-0.0036071138456463814	-0.006334102712571621	-0.00759078748524189	-0.008526748977601528	-0.008637327700853348
-1.485000000000075	-0.003567594336345792	-0.006283273454755545	-0.00753914937376976	-0.008475837297737598	-0.00858644861727953
-1.480000000000075	-0.0035284722689539194	-0.006232891231775284	-0.00748794712126255	-0.008425356820225716	-0.008536004461348057
-1.4750000000000751	-0.0034897474106401205	-0.006182954180985689	-0.007437179330736399	-0.008375306613743305	-0.008485994301736355
-1.4700000000000752	-0.003451418364420533	-0.006133462302386761	-0.007386845536530018	-0.008325682021677494	-0.008436416275799274
-1.4650000000000754	-0.003413483966141939	-0.006084412336349487	-0.007336941547691822	-0.008276483044028282	-0.008387264795601368
-1.4600000000000755	-0.00337594305165112	-0.006035803351551294	-0.0072874645702540874	-0.008227704092860222	-0.008338539861142635
-1.4550000000000756	-0.003338793758302927	-0.005987632088363171	-0.007238412741571665	-0.00817934237420559	-0.008290234953165054
-1.4500000000000757	-0.003302034456282854	-0.005939897615462542	-0.007189782336354256	-0.008131392300128937	-0.008242347277700901
-1.4450000000000758	-0.0032656644470989704	-0.005892597604542971	-0.007141571957617998	-0.008083855733275414	-0.0081948759034276
-1.4400000000000759	-0.003229681169614196	-0.005845728795975447	-0.007093777414411306	-0.008036725223064423	-0.008147814311087132
-1.435000000000076	-0.003194082761183381	-0.005799288395792246	-0.007046395447105169	-0.007989997044205666	-0.008101159706711769
-1.430000000000076	-0.003158868057653308	-0.005753276403993368	-0.00699942372739315	-0.007943669334053993	-0.008054910227656364
-1.4250000000000762	-0.003124034497886896	-0.005707687232643366	-0.006952858995646238	-0.007897737435996532	-0.008009059354662895
-1.4200000000000763	-0.0030895802192389965	-0.005662520881742239	-0.006906697992235422	-0.007852197624742985	-0.007963604293763638
-1.4150000000000764	-0.003055503126233816	-0.005617773160338402	-0.006860937457531691	-0.007807046640664339	-0.007918543182313442
-1.4100000000000765	-0.003021800657734275	-0.005573440343141556	-0.006815572734922171	-0.007762279827147722	-0.007873869501054287
-1.4050000000000766	-0.0029884714167565107	-0.005529521033167839	-0.006770601961761713	-0.007717893458902836	-0.007829579524695873
-1.4000000000000767	-0.0029555123765021563	-0.005486012436449528	-0.006726021412760019	-0.007673884276300669	-0.007785670459270477
-1.3950000000000768	-0.002922921208664775	-0.005442910362035036	-0.006681826896965504	-0.007630247622728348	-0.007742138579487801
-1.390000000000077	-0.00289069558493793	-0.0054002124816179276	-0.006638014689087868	-0.007586979307234287	-0.0076989782974123955
-1.385000000000077	-0.0028588329441845417	-0.005357915069907904	-0.006594581995159388	-0.007544076070189476	-0.007656187284737825
-1.3800000000000772	-0.002827331190928817	-0.005316015332937241	-0.006551525089889765	-0.007501533720642328	-0.007613759953528643
-1.3750000000000773	-0.0027961870655417442	-0.005274510011076927	-0.0065088397823274136	-0.007459347136318684	-0.0075716921128332615
-1.3700000000000774	-0.0027653977740556	-0.005233395379036665	-0.006466521881520748	-0.007417513057589531	-0.0075299800373613834
-1.3650000000000775	-0.002734961686655879	-0.005192669108510017	-0.006424569059163332	-0.0073760272935032845	-0.007488620933145285
-1.3600000000000776	-0.0027048750780522823	-0.005152326542884111	-0.006382976192981005	-0.007334885653108358	-0.007447608280926943
-1.3550000000000777	-0.00267513538710773	-0.005112364422529936	-0.0063417390920221806	-0.007294083014130592	-0.007406939286738634
-1.3500000000000778	-0.0026457402855157852	-0.0050727808848023415	-0.006300856359302998	-0.00725361704826355	-0.007366609759628773
-1.345000000000078	-0.00261668604798615	-0.005033570341765881	-0.0062603214755654335	-0.007213481701910496	-0.007326614111661911
-1.340000000000078	-0.0025879708118736744	-0.004994730930775404	-0.0062201316468417645	-0.007173674181103706	-0.007286950014531612
-1.3350000000000781	-0.0025595908518880606	-0.004956257529556751	-0.006180283613502979	-0.007134189363569021	-0.0072476123459637165
-1.3300000000000782	-0.0025315438397228718	-0.004918148275464773	-0.006140772253274918	-0.0070950244553387165	-0.007208597380667925
-1.3250000000000783	-0.002503826515749097	-0.004880398046225309	-0.006101594772189856	-0.007056173402816057	-0.007169899996370077
-1.3200000000000784	-0.0024764356203377247	-0.004843004047870636	-0.0060627455823123455	-0.007017632946372032	-0.007131516467779875
-1.3150000000000786	-0.0024493688251823187	-0.004805963020771742	-0.006024222820997238	-0.006979398895055056	-0.007093442603945732
-1.3100000000000787	-0.0024226224049925804	-0.004769270773977041	-0.0059860218316316605	-0.006941467523574829	-0.007055674679577351
-1.3050000000000788	-0.0023961940314620733	-0.004732923116534948	-0.005948137957602739	-0.006903833709657192	-0.007018207106739283
-1.3000000000000789	-0.002370079979300499	-0.004696917254477739	-0.005910567939281464	-0.006866494193673134	-0.006981037091463804
-1.295000000000079	-0.002344277920201421	-0.004661249928176403	-0.005873308517038822	-0.006829444319009781	-0.006944160908460617
-1.290000000000079	-0.002318784361705184	-0.004625916946679354	-0.005836355034261942	-0.006792680826038122	-0.006907573901116848
-1.2850000000000792	-0.0022935960441827774	-0.004590913653373718	-0.005799703299999237	-0.006756199058145285	-0.006871270481497049
-1.2800000000000793	-0.002268710173666477	-0.00455623771995306	-0.005763350520282984	-0.0067199948243796825	-0.0068352483212947845
-1.2750000000000794	-0.0022441239561885595	-0.004521885886788368	-0.005727292038500309	-0.00668406393378973	-0.006799503695219755
-1.2700000000000795	-0.0022198334336280823	-0.004487853031605482	-0.0056915245950222015	-0.006648402661085129	-0.006764031480997801
-1.2650000000000796	-0.0021958365105092525	-0.004454136826097965	-0.005656044464558363	-0.0066130091436207294	-0.00672882841899991
-1.2600000000000797	-0.002172129461541772	-0.0044207326136529446	-0.00562084699049592	-0.006577875930815935	-0.006693890318274498
-1.2550000000000798	-0.0021487094927579165	-0.004387637600302696	-0.005585928913205862	-0.006543000694364309	-0.006659212522208691
-1.25000000000008	-0.002125573344528675	-0.004354848060756922	-0.005551286973059177	-0.006508380640298128	-0.006624793168157339
-1.24500000000008	-0.0021027179900556803	-0.004322359804064035	-0.0055169169791042805	-0.006474010180681944	-0.006590626202523708
-1.2400000000000801	-0.0020801404025405645	-0.004290169570595026	-0.00548281567171216	-0.00643988698720932	-0.0065567088313400745
-1.2350000000000803	-0.0020578375551849604	-0.00425827456638217	-0.005448979325592518	-0.006406006868928671	-0.006523038726300001
-1.2300000000000804	-0.0020358064211905003	-0.0042266701348125935	-0.005415403284132481	-0.006372365634888411	-0.006489609368145466
-1.2250000000000805	-0.002014043740928173	-0.004195353481918573	-0.005382085684686899	-0.006338960491120815	-0.006456418894231319
-1.2200000000000806	-0.0019925464875996113	-0.004164320882409811	-0.005349021404981613	-0.006305786315351725	-0.006423463113605976
-1.2150000000000807	-0.0019713121000677347	-0.004133568610996008	-0.005316208582371473	-0.006272841244935989	-0.006390738300979137
-1.2100000000000808	-0.001950336853042245	-0.004103093408048153	-0.005283642560243607	-0.006240121554583311	-0.0063582416623830795
-1.205000000000081	-0.0019296181853860617	-0.004072892013937235	-0.005251320078969002	-0.006207622587680817	-0.006325969006866217
-1.200000000000081	-0.0019091529538854957	-0.004042960703372955	-0.005219238344579935	-0.0061753420159220695	-0.006293917540460825
-1.195000000000081	-0.001888938364572823	-0.00401329668238759	-0.005187392234802246	-0.006143275648355484	-0.006262083072215319
-1.1900000000000812	-0.0018689712742343545	-0.003983895760029554	-0.00515578081831336	-0.0061114211566746235	-0.006230462808161974
-1.1850000000000813	-0.0018492487724870443	-0.003954755607992411	-0.005124399904161692	-0.0060797748155891895	-0.006199053023010492
-1.1800000000000814	-0.0018297680653631687	-0.0039258720353245735	-0.005093245301395655	-0.006048332899808884	-0.006167851388454437
-1.1750000000000815	-0.0018105261260643601	-0.0038972424808889627	-0.0050623151473701	-0.006017092615365982	-0.006136853713542223
-1.1700000000000816	-0.001791520044207573	-0.0038688629865646362	-0.005031605716794729	-0.005986051168292761	-0.006106056738644838
-1.1650000000000817	-0.0017727467929944396	-0.0038407309912145138	-0.005001113750040531	-0.005955204833298922	-0.006075458135455847
-1.1600000000000819	-0.0017542036948725581	-0.003812842769548297	-0.004970835987478495	-0.005924550350755453	-0.006045053713023663
-1.155000000000082	-0.0017358880722895265	-0.003785195993259549	-0.004940769635140896	-0.005894085858017206	-0.006014842540025711
-1.150000000000082	-0.0017177967820316553	-0.003757786238566041	-0.004910911433398724	-0.005863807629793882	-0.005984819028526545
-1.1450000000000822	-0.0016999272629618645	-0.0037306116428226233	-0.004881259053945541	-0.0058337124064564705	-0.005954981781542301
-1.1400000000000823	-0.00168227672111243	-0.0037036684807389975	-0.004851809237152338	-0.005803797859698534	-0.005925328005105257
-1.1350000000000824	-0.0016648423625156283	-0.0036769541911780834	-0.00482255918905139	-0.005774062126874924	-0.005895854439586401
-1.1300000000000825	-0.0016476211603730917	-0.00365046551451087	-0.004793505650013685	-0.0057445005513727665	-0.005866558291018009
-1.1250000000000826	-0.0016306109027937055	-0.0036241994239389896	-0.004764646757394075	-0.005715111270546913	-0.005837437696754932
-1.1200000000000827	-0.0016138085629791021	-0.003598153358325362	-0.004735978320240974	-0.005685892421752214	-0.005808488465845585
-1.1150000000000828	-0.0015972116962075233	-0.0035723240580409765	-0.00470749894157052	-0.005656839814037085	-0.00577970826998353
-1.110000000000083	-0.0015808173920959234	-0.003546708496287465	-0.004679205361753702	-0.005627952516078949	-0.005751096177846193
-1.105000000000083	-0.001564623205922544	-0.003521304577589035	-0.004651094786822796	-0.005599226336926222	-0.005722647998481989
-1.1000000000000831	-0.0015486266929656267	-0.003496109042316675	-0.004623164888471365	-0.005570660345256329	-0.005694361869245768
-1.0950000000000832	-0.0015328250592574477	-0.0034711193293333054	-0.00459541380405426	-0.005542252212762833	-0.0056662363931536674
-1.0900000000000833	-0.0015172155108302832	-0.003446332411840558	-0.004567837808281183	-0.005513997748494148	-0.005638266447931528
-1.0850000000000835	-0.0015017961850389838	-0.0034217461943626404	-0.004540435504168272	-0.005485896486788988	-0.005610452499240637
-1.0800000000000836	-0.0014865639386698604	-0.0033973571844398975	-0.004513203632086515	-0.005457945168018341	-0.005582790356129408
-1.0750000000000837	-0.0014715167926624417	-0.003373163752257824	-0.0044861407950520515	-0.0054301428608596325	-0.005555279087275267
-1.0700000000000838	-0.0014566518366336823	-0.0033491626381874084	-0.004459243267774582	-0.005402485374361277	-0.005527915898710489
-1.0650000000000839	-0.001441966975107789	-0.0033253515139222145	-0.004432510118931532	-0.005374972242861986	-0.0055006989277899265
-1.060000000000084	-0.001427459646947682	-0.0033017275854945183	-0.00440593808889389	-0.00534760020673275	-0.005473625846207142
-1.055000000000084	-0.0014131276402622461	-0.0032782889902591705	-0.004379525780677795	-0.005320368334650993	-0.005446694791316986
-1.0500000000000842	-0.0013989683939144015	-0.0032550329342484474	-0.0043532708659768105	-0.00529327429831028	-0.00541990390047431
-1.0450000000000843	-0.0013849798124283552	-0.003231957321986556	-0.004327171016484499	-0.00526631623506546	-0.005393250845372677
-1.0400000000000844	-0.001371159334667027	-0.0032090593595057726	-0.0043012239038944244	-0.005239491816610098	-0.005366734229028225
-1.0350000000000845	-0.001357504865154624	-0.0031863367184996605	-0.004275427665561438	-0.005212799180299044	-0.00534035125747323
-1.0300000000000846	-0.0013440141920000315	-0.003163787769153714	-0.004249781370162964	-0.005186237394809723	-0.005314101930707693
-1.0250000000000847	-0.0013306847540661693	-0.003141409484669566	-0.004224281292408705	-0.005159804131835699	-0.005287982523441315
-1.0200000000000848	-0.0013175146887078881	-0.003119200002402067	-0.004198926966637373	-0.005133497528731823	-0.005261992570012808
-1.015000000000085	-0.0013045017840340734	-0.0030971569940447807	-0.004173715133219957	-0.005107315722852945	-0.005236129276454449
-1.010000000000085	-0.0012916437117382884	-0.003075278364121914	-0.004148645326495171	-0.0050812577828764915	-0.00521039217710495
-1.0050000000000852	-0.0012789384927600622	-0.003053562017157674	-0.004123714752495289	-0.005055321846157312	-0.005184778943657875
-1.0000000000000853	-0.00126638391520828	-0.0030320060905069113	-0.0040989224798977375	-0.005029506515711546	-0.005159288644790649
-0.9950000000000854	-0.001253978000022471	-0.003010608023032546	-0.00407426618039608	-0.005003809463232756	-0.0051339189521968365
-0.9900000000000855	-0.0012417187681421638	-0.002989366417750716	-0.0040497444570064545	-0.004978231154382229	-0.005108669400215149
-0.9850000000000856	-0.001229603891260922	-0.002968278480693698	-0.004025354981422424	-0.004952767863869667	-0.00508353766053915
-0.9800000000000857	-0.0012176316231489182	-0.0029473428148776293	-0.004001097287982702	-0.004927419126033783	-0.005058522801846266
-0.9750000000000858	-0.0012057998683303595	-0.0029265577904880047	-0.0039769685827195644	-0.004902184475213289	-0.005033623427152634
-0.9700000000000859	-0.0011941067641600966	-0.0029059206135571003	-0.0039529683999717236	-0.004877061117440462	-0.005008838139474392
-0.965000000000086	-0.0011825502151623368	-0.002885430119931698	-0.003929094411432743	-0.004852048587054014	-0.004984166007488966
-0.9600000000000861	-0.0011711284751072526	-0.0028650842141360044	-0.0039053456857800484	-0.004827145952731371	-0.004959605168551207
-0.9550000000000862	-0.0011598396813496947	-0.002844881499186158	-0.003881720593199134	-0.00480235181748867	-0.004935154691338539
-0.9500000000000863	-0.0011486817384138703	-0.002824819413945079	-0.0038582172710448503	-0.004777664318680763	-0.004910813644528389
-0.9450000000000864	-0.0011376530164852738	-0.0028048965614289045	-0.003834834787994623	-0.004753082990646362	-0.004886580631136894
-0.9400000000000865	-0.0011267517693340778	-0.002785111777484417	-0.0038115722127258778	-0.004728606902062893	-0.0048624551855027676
-0.9350000000000867	-0.0011159759014844894	-0.002765462500974536	-0.003788427682593465	-0.004704234655946493	-0.004838434513658285
-0.9300000000000868	-0.001105323899537325	-0.002745947800576687	-0.003765399567782879	-0.004679964855313301	-0.004814520012587309
-0.9250000000000869	-0.0010947940172627568	-0.002726565580815077	-0.003742487635463476	-0.004655797034502029	-0.004790708422660828
-0.920000000000087	-0.001084384392015636	-0.0027073146775364876	-0.0037196895573288202	-0.004631730727851391	-0.004767000209540129
-0.9150000000000871	-0.0010740935103967786	-0.0026881929952651262	-0.003697005333378911	-0.004607764072716236	-0.004743394907563925
-0.9100000000000872	-0.0010639195097610354	-0.002669199602678418	-0.003674432635307312	-0.004583897069096565	-0.004719889722764492
-0.9050000000000873	-0.001053860760293901	-0.0026503324043005705	-0.0036519705317914486	-0.004560127388685942	-0.0046964846551418304
-0.9000000000000874	-0.0010439158650115132	-0.0026315900031477213	-0.0036296185571700335	-0.004536455497145653	-0.00467317970469594
-0.8950000000000875	-0.001034082961268723	-0.002612971467897296	-0.0036073753144592047	-0.004512880463153124	-0.0046499730087816715
-0.8900000000000876	-0.0010243605356663465	-0.0025944749359041452	-0.0035852394066751003	-0.004489400889724493	-0.004626864101737738
-0.8850000000000877	-0.0010147470748052	-0.0025760987773537636	-0.003563210368156433	-0.004466016311198473	-0.004603852517902851
-0.8800000000000878	-0.001005240948870778	-0.0025578420609235764	-0.0035412863362580538	-0.004442726261913776	-0.004580937325954437
-0.8750000000000879	-0.0009958407608792186	-0.0025397036224603653	-0.003519467543810606	-0.004419529810547829	-0.0045581175945699215
-0.870000000000088	-0.000986544881016016	-0.0025216813664883375	-0.003497752360999584	-0.0043964264914393425	-0.0045353928580880165
-0.8650000000000881	-0.0009773520287126303	-0.0025037748273462057	-0.0034761398565024137	-0.004373415373265743	-0.004512762650847435
-0.8600000000000882	-0.0009682605741545558	-0.002485981909558177	-0.00345462909899652	-0.004350495990365744	-0.004490226041525602
-0.8550000000000884	-0.0009592690621502697	-0.0024683019146323204	-0.003433219389989972	-0.004327667411416769	-0.004467782564461231
-0.8500000000000885	-0.000950376212131232	-0.0024507336784154177	-0.0034119095653295517	-0.004304929636418819	-0.004445431288331747
-0.8450000000000886	-0.000941580394282937	-0.0024332755710929632	-0.0033906991593539715	-0.004282281268388033	-0.00442317221313715
-0.8400000000000887	-0.0009328805608674884	-0.0024159266613423824	-0.003369587007910013	-0.004259722772985697	-0.004401003941893578
-0.8350000000000888	-0.0009242751402780414	-0.0023986855521798134	-0.0033485726453363895	-0.0042372532188892365	-0.004378927405923605
-0.8300000000000889	-0.0009157628519460559	-0.002381551545113325	-0.0033276553731411695	-0.004214871674776077	-0.004356940742582083
-0.825000000000089	-0.0009073425899259746	-0.0023645234759896994	-0.0033068344928324223	-0.0041925786063075066	-0.004335044417530298
-0.8200000000000891	-0.0008990126079879701	-0.0023475997149944305	-0.0032861086074262857	-0.004170372616499662	-0.004313237499445677
-0.8150000000000892	-0.0008907719748094678	-0.002330779330804944	-0.0032654774840921164	-0.004148253705352545	-0.004291519522666931
-0.8100000000000893	-0.0008826194680295885	-0.0023140618577599525	-0.003244940424337983	-0.004126221407204866	-0.004269890487194061
-0.8050000000000894	-0.0008745535742491484	-0.0022974456660449505	-0.0032244969625025988	-0.00410427525639534	-0.004248349461704493
-0.8000000000000895	-0.0008665732457302511	-0.0022809298243373632	-0.0032041457016021013	-0.004082414787262678	-0.004226895980536938
-0.7950000000000896	-0.0008586773183196783	-0.0022645138669759035	-0.0031838868744671345	-0.004060640465468168	-0.004205530043691397
-0.7900000000000897	-0.0008508645696565509	-0.0022481961641460657	-0.0031637197826057673	-0.004038950894027948	-0.004184252116829157
-0.7850000000000898	-0.0008431338355876505	-0.002231976017355919	-0.0031436430290341377	-0.004017346538603306	-0.004163060802966356
-0.78000000000009	-0.000835483951959759	-0.0022158524952828884	-0.003123657079413533	-0.003995826002210379	-0.00414195517078042
-0.7750000000000901	-0.000827913754619658	-0.002199824433773756	-0.0031037605367600918	-0.0039743902161717415	-0.004120936617255211
-0.7700000000000902	-0.0008204223122447729	-0.0021838913671672344	-0.00308395316824317	-0.00395303824916482	-0.004100003745406866
-0.7650000000000903	-0.0008130084024742246	-0.002168052364140749	-0.0030642347410321236	-0.003931770566850901	-0.004079157020896673
-0.7600000000000904	-0.0008056709193624556	-0.002152306493371725	-0.003044604556635022	-0.003910585772246122	-0.004058395512402058
-0.7550000000000905	-0.0007984088733792305	-0.002136652357876301	-0.0030250619165599346	-0.0038894840981811285	-0.004037718754261732
-0.7500000000000906	-0.0007912212167866528	-0.002121089957654476	-0.0030056063551455736	-0.003868465544655919	-0.0040171281434595585
-0.7450000000000907	-0.0007841068436391652	-0.0021056178957223892	-0.0029862376395612955	-0.0038475296460092068	-0.0039966213516891
-0.7400000000000908	-0.0007770648808218539	-0.0020902359392493963	-0.002966955304145813	-0.0038266766350716352	-0.003976199775934219
-0.7350000000000909	-0.0007700942805968225	-0.002074942924082279	-0.002947758650407195	-0.003805906046181917	-0.003955862484872341
-0.730000000000091	-0.0007631941116414964	-0.0020597383845597506	-0.002928647678345442	-0.0037852174136787653	-0.003935609478503466
-0.7250000000000911	-0.0007563633262179792	-0.002044621156528592	-0.002909621689468622	-0.003764611203223467	-0.003915440756827593
-0.7200000000000912	-0.0007496010512113571	-0.002029590541496873	-0.002890680218115449	-0.0037440869491547346	-0.0038953563198447227
-0.7150000000000913	-0.0007429062388837337	-0.0020146460738033056	-0.0028718227986246347	-0.003723644418641925	-0.0038753552362322807
-0.7100000000000914	-0.0007362781907431781	-0.001999787287786603	-0.002853049896657467	-0.0037032836116850376	-0.0038554384373128414
-0.7050000000000916	-0.0007297158590517938	-0.0019850130192935467	-0.0028343601152300835	-0.003683004528284073	-0.003835605224594474
-0.7000000000000917	-0.000723218428902328	-0.0019703228026628494	-0.0028157534543424845	-0.0036628067027777433	-0.0038158553652465343
-0.6950000000000918	-0.000716785027179867	-0.001955716172233224	-0.0027972296811640263	-0.00364269083365798	-0.0037961893249303102
-0.6900000000000919	-0.0007104147807694972	-0.0019411920802667737	-0.002778788795694709	-0.003622656222432852	-0.0037766066379845142
-0.685000000000092	-0.0007041068747639656	-0.0019267500611022115	-0.0027604298666119576	-0.0036027024034410715	-0.0037571073044091463
-0.6800000000000921	-0.0006978604942560196	-0.0019123899983242154	-0.002742153126746416	-0.0035828303080052137	-0.00373769155703485
-0.6750000000000922	-0.0006916747079230845	-0.0018981104949489236	-0.0027239578776061535	-0.0035630392376333475	-0.0037183586973696947
-0.6700000000000923	-0.0006855489336885512	-0.0018839116673916578	-0.0027058441191911697	-0.003543329192325473	-0.0036991091910749674
-0.6650000000000924	-0.000679482298437506	-0.0018697925843298435	-0.0026878113858401775	-0.003523700637742877	-0.003679943038150668
-0.6600000000000925	-0.0006734741036780179	-0.0018557528965175152	-0.0026698599103838205	-0.0035041533410549164	-0.0036608604714274406
-0.6550000000000926	-0.0006675233598798513	-0.0018417919054627419	-0.0026519889943301678	-0.00348468660376966	-0.003641860792413354
-0.6500000000000927	-0.00066162965958938	-0.0018279090290889144	-0.0026341984048485756	-0.003465301590040326	-0.0036229442339390516
-0.6450000000000928	-0.0006557920132763684	-0.0018141039181500673	-0.002616488141939044	-0.00344599736854434	-0.0036041107960045338
-0.6400000000000929	-0.0006500098970718682	-0.0018003762234002352	-0.0025988584384322166	-0.003426774637773633	-0.0035853616427630186
-0.635000000000093	-0.0006442825542762876	-0.001786725246347487	-0.0025813081301748753	-0.003407633164897561	-0.003566694911569357
-0.6300000000000932	-0.0006386092281900346	-0.0017731505213305354	-0.002563837682828307	-0.003388572484254837	-0.003548111766576767
-0.6250000000000933	-0.0006329893949441612	-0.0017596519319340587	-0.0025464470963925123	-0.003369593759998679	-0.0035296124406158924
-0.6200000000000934	-0.0006274222396314144	-0.0017462283140048385	-0.002529135439544916	-0.003350696060806513	-0.0035111962351948023
-0.6150000000000935	-0.0006219072383828461	-0.0017328801332041621	-0.0025119034107774496	-0.003331880085170269	-0.0034928638488054276
-0.6100000000000936	-0.0006164437509141862	-0.0017196063417941332	-0.0024947505444288254	-0.003313145600259304	-0.003474615281447768
-0.6050000000000937	-0.0006110311369411647	-0.0017064070561900735	-0.0024776768404990435	-0.0032944928389042616	-0.0034564503002911806
-0.6000000000000938	-0.0006056686979718506	-0.0016932812286540866	-0.00246068206615746	-0.0032759218011051416	-0.0034383691381663084
-0.5950000000000939	-0.0006003560265526175	-0.001680229208432138	-0.0024437662214040756	-0.0032574329525232315	-0.003420372260734439
-0.590000000000094	-0.0005950923659838736	-0.0016672502970322967	-0.0024269293062388897	-0.003239025827497244	-0.0034024592023342848
-0.5850000000000941	-0.0005898772506043315	-0.0016543441452085972	-0.002410170855000615	-0.0032207011245191097	-0.003384630661457777
-0.5800000000000942	-0.0005847100983373821	-0.0016415105201303959	-0.002393491333350539	-0.003202458843588829	-0.0033668866381049156
-0.5750000000000943	-0.000579590443521738	-0.0016287491889670491	-0.0023768909741193056	-0.0031842992175370455	-0.0033492271322757006
-0.5700000000000944	-0.0005745175876654685	-0.0016160596860572696	-0.0023603688459843397	-0.0031662220135331154	-0.003331652609631419
-0.5650000000000945	-0.0005694911815226078	-0.0016034418949857354	-0.0023439256474375725	-0.0031482279300689697	-0.003314162837341428
-0.5600000000000946	-0.000564510643016547	-0.0015908954665064812	-0.0023275611456483603	-0.003130316734313965	-0.0032967582810670137
-0.5550000000000948	-0.0005595754482783377	-0.001578420284204185	-0.002311275340616703	-0.0031124893575906754	-0.0032794391736388206
-0.5500000000000949	-0.0005546852480620146	-0.0015660159988328815	-0.002295068698003888	-0.003094745334237814	-0.003262205747887492
-0.545000000000095	-0.0005498394020833075	-0.0015536824939772487	-0.002278940984979272	-0.0030770855955779552	-0.0032450584694743156
-0.5400000000000951	-0.000545037561096251	-0.001541419536806643	-0.0022628919687122107	-0.0030595094431191683	-0.0032279968727380037
-0.5350000000000952	-0.0005402792594395578	-0.0015292268944904208	-0.0022469223476946354	-0.003042018273845315	-0.0032110221218317747
-0.5300000000000953	-0.0005355639732442796	-0.0015171044506132603	-0.0022310318890959024	-0.0030246113892644644	-0.0031941337510943413
-0.5250000000000954	-0.0005308914114721119	-0.0015050523215904832	-0.0022152208257466555	-0.003007289720699191	-0.0031773324590176344
-0.5200000000000955	-0.0005262611084617674	-0.0014930699253454804	-0.0021994891576468945	-0.002990053268149495	-0.0031606187112629414
-0.5150000000000956	-0.0005216726567596197	-0.0014811574947088957	-0.0021838373504579067	-0.002972902962937951	-0.0031439922749996185
-0.5100000000000957	-0.0005171257653273642	-0.0014693147968500853	-0.0021682654041796923	-0.0029558385722339153	-0.0031274540815502405
-0.5050000000000958	-0.0005126199102960527	-0.0014575418317690492	-0.0021527737844735384	-0.002938860561698675	-0.0031110041309148073
-0.5000000000000959	-0.0005081548588350415	-0.0014458387158811092	-0.002137362491339445	-0.002921969862654805	-0.00309464312158525
-0.49500000000009603	-0.0005037302034907043	-0.0014342050999403	-0.002122031757608056	-0.0029051662422716618	-0.003078371286392212
-0.49000000000009614	-0.0004993455950170755	-0.001422641216777265	-0.0021067820489406586	-0.0028884506318718195	-0.003062188858166337
-0.48500000000009624	-0.0004950008005835116	-0.0014111471828073263	-0.00209161383099854	-0.0028718234971165657	-0.0030460967682302
-0.48000000000009635	-0.0004906953545287251	-0.00139972276519984	-0.0020765271037817	-0.0028552848380059004	-0.0030300950165838003
-0.47500000000009646	-0.0004864291113335639	-0.00138836819678545	-0.0020615223329514265	-0.0028388360515236855	-0.003014184534549713
-0.47000000000009656	-0.0004822016635444015	-0.001377083477564156	-0.0020465999841690063	-0.0028224769048392773	-0.002998365554958582
-0.46500000000009667	-0.0004780128365382552	-0.001365868840366602	-0.002031760523095727	-0.002806208562105894	-0.002982638543471694
-0.4600000000000968	-0.00047386231017298996	-0.0013547242851927876	-0.0020170044153928757	-0.0027900312561541796	-0.0029670041985809803
-0.4550000000000969	-0.0004697498807217926	-0.0013436500448733568	-0.002002331893891096	-0.0027739456854760647	-0.002951463218778372
-0.450000000000097	-0.0004656752571463585	-0.001332646468654275	-0.0019877436570823193	-0.0027579523157328367	-0.0029360163025557995
-0.4450000000000971	-0.00046163826482370496	-0.0013217134401202202	-0.001973240403458476	-0.0027420525439083576	-0.0029206634499132633
-0.4400000000000972	-0.0004576387000270188	-0.0013108514249324799	-0.00195882236585021	-0.002726246602833271	-0.002905406290665269
-0.4350000000000973	-0.0004536763299256563	-0.0013000606559216976	-0.0019444902427494526	-0.002710535190999508	-0.00289024505764246
-0.4300000000000974	-0.0004497510090004653	-0.001289341482333839	-0.0019302449654787779	-0.0026949194725602865	-0.0028751802165061235
-0.4250000000000975	-0.00044586253352463245	-0.0012786940205842257	-0.0019160871161147952	-0.002679399913176894	-0.002860212931409478
-0.42000000000009763	-0.0004420107579790056	-0.001268118852749467	-0.0019020171603187919	-0.002663977677002549	-0.0028453441336750984
-0.41500000000009774	-0.00043819553684443235	-0.0012576163280755281	-0.0018880357965826988	-0.0026486534625291824	-0.002830574056133628
-0.41000000000009784	-0.00043441675370559096	-0.001247186679393053	-0.0018741443054750562	-0.002633427968248725	-0.0028159040957689285
-0.40500000000009795	-0.00043067432125099003	-0.0012368306051939726	-0.0018603431526571512	-0.002618303056806326	-0.0028013347182422876
-0.40000000000009805	-0.00042696812306530774	-0.0012265484547242522	-0.0018466332694515586	-0.002603278961032629	-0.002786867553368211
-0.39500000000009816	-0.0004232980718370527	-0.001216340810060501	-0.0018330155871808529	-0.002588357077911496	-0.0027725030668079853
-0.39000000000009827	-0.0004196640511509031	-0.0012062081368640065	-0.0018194910371676087	-0.002573538338765502	-0.002758242189884186
-0.3850000000000984	-0.00041606606100685894	-0.0011961509007960558	-0.0018060605507344007	-0.0025588241405785084	-0.002744086319580674
-0.3800000000000985	-0.0004125040431972593	-0.0011861701495945454	-0.001792725408449769	-0.00254421541467309	-0.002730036387220025
-0.3750000000000986	-0.00040897796861827374	-0.001176265999674797	-0.0017794863088056445	-0.002529713325202465	-0.002716093324124813
-0.3700000000000987	-0.00040548780816607177	-0.0011664394987747073	-0.001766344765201211	-0.002515319501981139	-0.002702258760109544
-0.3650000000000988	-0.0004020335909444839	-0.001156691345386207	-0.0017533019417896867	-0.002501035574823618	-0.0026885338593274355
-0.3600000000000989	-0.0003986153460573405	-0.0011470220051705837	-0.0017403586534783244	-0.0024868620093911886	-0.0026749195531010628
-0.355000000000099	-0.00039523307350464165	-0.0011374326422810555	-0.0017275166464969516	-0.002472800901159644	-0.0026614172384142876
-0.3500000000000991	-0.0003918868023902178	-0.0011279238387942314	-0.0017147769685834646	-0.0024588534142822027	-0.002648028079420328
-0.3450000000000992	-0.0003885766491293907	-0.0011184967588633299	-0.0017021412495523691	-0.0024450214114040136	-0.0026347541715949774
-0.34000000000009933	-0.00038530270103365183	-0.00110915198456496	-0.0016896105371415615	-0.002431306289508939	-0.0026215966790914536
-0.33500000000009944	-0.00038206492899917066	-0.00109989068005234	-0.0016771865775808692	-0.00241770944558084	-0.0026085565332323313
-0.33000000000009955	-0.0003788636240642518	-0.0010907138930633664	-0.001664870884269476	-0.0024042329750955105	-0.0025956358294934034
-0.32500000000009965	-0.00037569875712506473	-0.001081622438505292	-0.0016526650870218873	-0.002390878740698099	-0.002582835964858532
-0.32000000000009976	-0.00037257056101225317	-0.0010726175969466567	-0.0016405708156526089	-0.0023776479065418243	-0.002570158801972866
-0.31500000000009987	-0.00036947918124496937	-0.0010637004161253572	-0.0016285895835608244	-0.0023645430337637663	-0.0025576059706509113
-0.3100000000001	-0.00036642473423853517	-0.0010548720601946115	-0.001616723253391683	-0.002351565519347787	-0.0025451791007071733
-0.3050000000001001	-0.0003634074528235942	-0.00104613380972296	-0.0016049736877903342	-0.0023387176916003227	-0.0025328798219561577
-0.3000000000001002	-0.0003604275407269597	-0.001037486712448299	-0.0015933425165712833	-0.0023260011803358793	-0.002520710462704301
-0.2950000000001003	-0.0003574851725716144	-0.0010289321653544903	-0.0015818319516256452	-0.0023134183138608932	-0.002508672419935465
-0.2900000000001004	-0.0003545805811882019	-0.001020471565425396	-0.001570443739183247	-0.0023009711876511574	-0.0024967677891254425
-0.2850000000001005	-0.0003517141449265182	-0.001012106309644878	-0.0015591800911352038	-0.0022886621300131083	-0.0024849986657500267
-0.2800000000001006	-0.00034888595109805465	-0.0010038376785814762	-0.0015480427537113428	-0.002276493003591895	-0.0024733669124543667
-0.2750000000001007	-0.0003460963489487767	-0.0009956670692190528	-0.0015370340552181005	-0.002264466369524598	-0.002461874857544899
-0.2700000000001008	-0.00034334565862081945	-0.000987596227787435	-0.0015261562075465918	-0.002252584556117654	-0.002450524363666773
-0.26500000000010093	-0.0003406341711524874	-0.000979626551270485	-0.001515411539003253	-0.002240849891677499	-0.002439317759126425
-0.26000000000010104	-0.0003379622066859156	-0.0009717595530673862	-0.0015048020286485553	-0.002229265170171857	-0.002428257605060935
-0.25500000000010115	-0.00033533008536323905	-0.0009639968629926443	-0.0014943302376195788	-0.0022178320214152336	-0.0024173452984541655
-0.25000000000010125	-0.00033273815643042326	-0.0009563401690684259	-0.0014839983778074384	-0.0022065541706979275	-0.0024065840989351273
-0.24500000000010136	-0.0003301867691334337	-0.0009487909846939147	-0.0014738087775185704	-0.0021954330150038004	-0.0023959758691489697
-0.24000000000010147	-0.0003276763600297272	-0.0009413513471372426	-0.0014637643471360207	-0.002184472046792507	-0.002385523170232773
-0.23500000000010157	-0.00032520724926143885	-0.0009340228280052543	-0.0014538672985509038	-0.002173673827201128	-0.0023752280976623297
-0.23000000000010168	-0.0003227799024898559	-0.0009268071735277772	-0.0014441200764849782	-0.0021630406845360994	-0.0023650936782360077
-0.22500000000010179	-0.00032039472716860473	-0.0009197063045576215	-0.0014345254749059677	-0.0021525758784264326	-0.0023551222402602434
-0.2200000000001019	-0.0003180520434398204	-0.0009127218509092927	-0.0014250859385356307	-0.002142281737178564	-0.0023453161120414734
-0.215000000000102	-0.0003157524042762816	-0.0009058559662662446	-0.0014158043777570128	-0.002132161520421505	-0.002335677854716778
-0.2100000000001021	-0.00031349615892395377	-0.000899110222235322	-0.0014066831208765507	-0.002122218022122979	-0.0023262102622538805
-0.2050000000001022	-0.0003112838603556156	-0.0008924868889153004	-0.0013977254275232553	-0.0021124540362507105	-0.002316916361451149
-0.20000000000010232	-0.00030911588692106307	-0.0008859876543283463	-0.0013889335095882416	-0.002102872356772423	-0.002307798247784376
-0.19500000000010242	-0.0003069927333854139	-0.0008796144975349307	-0.0013803103938698769	-0.0020934760104864836	-0.002298858482390642
-0.19000000000010253	-0.00030491489451378584	-0.0008733694558031857	-0.001371858874335885	-0.0020842680241912603	-0.002290100557729602
-0.18500000000010264	-0.0003028828068636358	-0.0008672545081935823	-0.00136358174495399	-0.0020752516575157642	-0.0022815263364464045
-0.18000000000010274	-0.0003008970234077424	-0.0008612715173512697	-0.0013554816832765937	-0.0020664294715970755	-0.0022731388453394175
-0.17500000000010285	-0.0002989579807035625	-0.0008554226951673627	-0.0013475615996867418	-0.0020578044932335615	-0.0022649408783763647
-0.17000000000010296	-0.0002970662317238748	-0.0008497099042870104	-0.001339824520982802	-0.0020493799820542336	-0.00225693522952497
-0.16500000000010306	-0.0002952221839223057	-0.0008441352401860058	-0.0013322730083018541	-0.0020411587320268154	-0.0022491244599223137
-0.16000000000010317	-0.0002934264484792948	-0.00083870068192482	-0.001324910088442266	-0.002033144235610962	-0.002241511596366763
-0.15500000000010328	-0.0002916794328484684	-0.000833408092148602	-0.0013177383225411177	-0.002025338588282466	-0.002234098734334111
-0.15000000000010338	-0.0002899817191064358	-0.0008282596827484667	-0.0013107608538120985	-0.002017745515331626	-0.002226889366284013
-0.1450000000001035	-0.0002883337438106537	-0.0008232572581619024	-0.0013039801269769669	-0.002010367577895522	-0.002219885354861617
-0.1400000000001036	-0.00028673605993390083	-0.0008184028556570411	-0.0012973991688340902	-0.002003207802772522	-0.0022130899596959352
-0.1350000000001037	-0.0002851891331374645	-0.0008136983960866928	-0.0012910205405205488	-0.0019962689839303493	-0.002206505509093404
-0.1300000000001038	-0.0002836934581864625	-0.0008091459167189896	-0.0012848470360040665	-0.001989554613828659	-0.0022001347970217466
-0.12500000000010392	-0.0002822495298460126	-0.0008047472219914198	-0.0012788812164217234	-0.0019830665551126003	-0.002193980384618044
-0.12000000000010402	-0.00028085781377740204	-0.0008005041163414717	-0.0012731257593259215	-0.0019768080674111843	-0.002188044600188732
-0.11500000000010413	-0.0002795187756419182	-0.0007964184624142945	-0.0012675832258537412	-0.001970781711861491	-0.0021823300048708916
-0.11000000000010424	-0.00027823293930850923	-0.0007924920646473765	-0.0012622562935575843	-0.001964990282431245	-0.0021768389269709587
-0.10500000000010434	-0.0002770006831269711	-0.0007887266692705452	-0.0012571471743285656	-0.0019594363402575254	-0.0021715739276260138
-0.10000000000010445	-0.0002758224727585912	-0.0007851240807212889	-0.0012522583128884435	-0.001954122446477413	-0.0021665371023118496
-0.09500000000010456	-0.0002746987738646567	-0.0007816857541911304	-0.0012475919211283326	-0.0019490509293973446	-0.002161730546504259
-0.09000000000010466	-0.00027362993569113314	-0.000778413494117558	-0.0012431505601853132	-0.001944224233739078	-0.0021571568213403225
-0.08500000000010477	-0.0002726164530031383	-0.0007753087556920946	-0.0012389360927045345	-0.00193964468780905	-0.002152817789465189
-0.08000000000010488	-0.0002716586459428072	-0.0007723728776909411	-0.0012349506141617894	-0.0019353143870830536	-0.002148715313524008
-0.07500000000010498	-0.0002707569219637662	-0.0007696075481362641	-0.0012311964528635144	-0.0019312354270368814	-0.002144851488992572
-0.07000000000010509	-0.0002699116012081504	-0.0007670139893889427	-0.0012276750057935715	-0.0019274099031463265	-0.0021412281785160303
-0.0650000000001052	-0.0002691230911295861	-0.0007645934820175171	-0.0012243884848430753	-0.001923839678056538	-0.002137846779078245
-0.0600000000001053	-0.000268391624558717	-0.0007623472483828664	-0.0012213382869958878	-0.0019205264979973435	-0.0021347093861550093
-0.05500000000010541	-0.0002677175507415086	-0.0007602764526382089	-0.0012185260420665145	-0.0019174719927832484	-0.002131817163899541
-0.050000000000105516	-0.0002671011025086045	-0.0007583820843137801	-0.0012159532634541392	-0.0019146777922287583	-0.0021291712764650583
-0.04500000000010562	-0.0002665426000021398	-0.0007566651329398155	-0.0012136214645579457	-0.001912145409733057	-0.0021267738193273544
-0.04000000000010573	-0.00026604224694892764	-0.000755126413423568	-0.0012115318095311522	-0.001909875776618719	-0.0021246252581477165
-0.035000000000105835	-0.0002656002470757812	-0.0007537669152952731	-0.0012096851132810116	-0.0019078705227002501	-0.0021227269899100065
-0.030000000000105942	-0.00026521680410951376	-0.0007525871624238789	-0.0012080826563760638	-0.001906130462884903	-0.0021210797131061554
-0.02500000000010605	-0.0002648920635692775	-0.0007515879115089774	-0.0012067254865542054	-0.0019046567613258958	-0.002119684824720025
-0.020000000000106155	-0.0002646261709742248	-0.0007507696282118559	-0.0012056139530614018	-0.0019034497672691941	-0.0021185423247516155
-0.015000000000106262	-0.00026441924273967743	-0.0007501326617784798	-0.0012047486379742622	-0.001902510179206729	-0.0021176531445235014
-0.010000000000106368	-0.0002642713952809572	-0.0007496774778701365	-0.0012041304726153612	-0.0019018390448763967	-0.0021170179825276136
-0.005000000000106475	-0.0002641826285980642	-0.0007494042511098087	-0.0012037592241540551	-0.0019014360150322318	-0.002116636373102665
-1.0658141036401503e-13	-0.00026415305910632014	-0.00074931321432814	-0.001203635474666953	-0.0019013017881661654	-0.0021165094804018736
0.004999999999893312	-0.00026418265770189464	-0.0007494042511098087	-0.0012037592241540551	-0.0019014361314475536	-0.0021166366059333086
0.009999999999893205	-0.0002642713952809572	-0.0007496774778701365	-0.0012041304726153612	-0.0019018391612917185	-0.0021170182153582573
0.014999999999893099	-0.00026441924273967743	-0.0007501326035708189	-0.001204748754389584	-0.0019025105284526944	-0.0021176536101847887
0.019999999999892992	-0.0002646261709742248	-0.000750769570004195	-0.0012056139530614018	-0.0019034500000998378	-0.0021185430232435465
0.024999999999892886	-0.000264892092673108	-0.0007515879115089774	-0.0012067256029695272	-0.001904657226987183	-0.002119685523211956
0.02999999999989278	-0.00026521680410951376	-0.0007525871624238789	-0.0012080828892067075	-0.001906131161376834	-0.00212108064442873
0.03499999999989267	-0.0002656002470757812	-0.0007537668570876122	-0.0012096852296963334	-0.0019078712211921811	-0.002122727921232581
0.039999999999892566	-0.00026604224694892764	-0.000755126413423568	-0.001211531925946474	-0.0019098765915259719	-0.002124626422300935
0.04499999999989246	-0.00026654262910597026	-0.0007566651329398155	-0.0012136218138039112	-0.0019121462246403098	-0.0021267749834805727
0.04999999999989235	-0.000267101131612435	-0.0007583820261061192	-0.0012159536127001047	-0.0019146788399666548	-0.0021291726734489202
0.054999999999892246	-0.0002677175507415086	-0.0007602764526382089	-0.0012185262748971581	-0.0019174731569364667	-0.002131818560883403
0.05999999999989214	-0.00026839165366254747	-0.0007623472483828664	-0.0012213385198265314	-0.0019205277785658836	-0.002134711015969515
0.06499999999989203	-0.0002691230911295861	-0.0007645934820175171	-0.001224388717673719	-0.0019238410750404	-0.0021378486417233944
0.06999999999989193	-0.00026991163031198084	-0.0007670139893889427	-0.0012276752386242151	-0.0019274113001301885	-0.0021412300411611795
0.07499999999989182	-0.0002707569510675967	-0.0007696075481362641	-0.001231196685694158	-0.0019312369404360652	-0.0021448535844683647
0.07999999999989171	-0.00027165867504663765	-0.0007723728776909411	-0.0012349510798230767	-0.0019353160168975592	-0.0021487174089998007
0.0849999999998916	-0.00027261648210696876	-0.0007753086392767727	-0.0012389364419505	-0.0019396464340388775	-0.0021528201177716255
0.0899999999998915	-0.00027362999389879405	-0.0007784133777022362	-0.0012431507930159569	-0.0019442259799689054	-0.002157159149646759
0.0949999999998914	-0.00027469880296848714	-0.0007816857541911304	-0.001247592270374298	-0.0019490527920424938	-0.0021617331076413393
0.09999999999989129	-0.00027582250186242163	-0.000785124022513628	-0.001252258662134409	-0.001954124541953206	-0.00216653966344893
0.10499999999989118	-0.0002770007122308016	-0.0007887266110628843	-0.001257147523574531	-0.0019594384357333183	-0.002171576488763094
0.10999999999989107	-0.0002782329684123397	-0.0007924920064397156	-0.0012622566428035498	-0.0019649926107376814	-0.0021768417209386826
0.11499999999989097	-0.00027951880474574864	-0.0007964183459989727	-0.0012675838079303503	-0.001970783807337284	-0.002182333031669259
0.11999999999989086	-0.0002808578428812325	-0.0008005039999261498	-0.0012731263414025307	-0.001976810395717621	-0.0021880478598177433
0.12499999999989075	-0.00028224955894984305	-0.0008047471637837589	-0.0012788816820830107	-0.001983068883419037	-0.002193983644247055
0.12999999999989065	-0.00028369351639412344	-0.0008091458585113287	-0.0012848475016653538	-0.0019895569421350956	-0.0022001382894814014
0.13499999999989054	-0.000285189162241295	-0.0008136983378790319	-0.0012910210061818361	-0.001996271777898073	-0.0022065092343837023
0.13999999999989043	-0.0002867360890377313	-0.0008184027974493802	-0.0012973997509106994	-0.002003210363909602	-0.0022130936849862337
0.14499999999989033	-0.0002883338020183146	-0.0008232571999542415	-0.0013039805926382542	-0.0020103701390326023	-0.0022198890801519156
0.14999999999989022	-0.0002899817773140967	-0.0008282596245408058	-0.0013107614358887076	-0.00201774830929935	-0.0022268930915743113
0.15499999999989011	-0.00029167949105612934	-0.0008334080339409411	-0.0013177390210330486	-0.0020253416150808334	-0.0022341026924550533
0.15999999999989	-0.00029342647758312523	-0.000838700623717159	-0.001324910786934197	-0.0020331472624093294	-0.0022415155544877052
0.1649999999998899	-0.00029522221302613616	-0.0008441351819783449	-0.001332273706793785	-0.0020411619916558266	-0.0022491286508738995
0.1699999999998898	-0.00029706626082770526	-0.0008497098460793495	-0.0013398252194747329	-0.0020493832416832447	-0.002256939420476556
0.1749999999998897	-0.00029895800980739295	-0.0008554226369597018	-0.0013475624145939946	-0.0020578077528625727	-0.002264945302158594
0.17999999999988958	-0.00030089705251157284	-0.0008612714591436088	-0.0013554822653532028	-0.0020664327312260866	-0.002273143269121647
0.18499999999988948	-0.0003028828650712967	-0.0008672543917782605	-0.001363582443445921	-0.0020752549171447754	-0.0022815309930592775
0.18999999999988937	-0.0003049149236176163	-0.0008733693393878639	-0.0013718596892431378	-0.002084271749481559	-0.002290105214342475
0.19499999999988926	-0.00030699276248924434	-0.0008796143811196089	-0.0013803110923618078	-0.0020934795029461384	-0.002298863371834159
0.19999999999988916	-0.0003091159160248935	-0.0008859875379130244	-0.0013889343244954944	-0.0021028758492320776	-0.002307803137227893
0.20499999999988905	-0.00031128388945944607	-0.0008924867724999785	-0.0013977262424305081	-0.0021124575287103653	-0.0023169212508946657
0.20999999999988894	-0.0003134962171316147	-0.0008991101058200002	-0.0014066839357838035	-0.002122221514582634	-0.002326215384528041
0.21499999999988884	-0.0003157524624839425	-0.0009058558498509228	-0.0014158051926642656	-0.002132165478542447	-0.002335682976990938
0.21999999999988873	-0.00031805207254365087	-0.0009127217344939709	-0.0014250867534428835	-0.002142285695299506	-0.00234532100148499
0.22499999999988862	-0.0003203947562724352	-0.0009197061881422997	-0.0014345262898132205	-0.0021525798365473747	-0.0023551275953650475
0.22999999999988852	-0.00032277993159368634	-0.0009268070571124554	-0.001444120891392231	-0.002163044875487685	-0.0023650990333408117
0.2349999999998884	-0.0003252072783652693	-0.0009340227115899324	-0.0014538679970428348	-0.00217367778532207	-0.0023752334527671337
0.2399999999998883	-0.0003276763891335577	-0.0009413512307219207	-0.0014637652784585953	-0.0021844760049134493	-0.002385528525337577
0.2449999999998882	-0.00033018679823726416	-0.0009487908682785928	-0.001473809708841145	-0.0021954369731247425	-0.0023959812242537737
0.2499999999998881	-0.0003327381855342537	-0.0009563399362377822	-0.0014839991927146912	-0.0022065581288188696	-0.002406589686870575
0.254999999999888	-0.00033533008536323905	-0.0009639966301620007	-0.0014943310525268316	-0.002217836445197463	-0.002417351119220257
0.2599999999998879	-0.0003379622066859156	-0.0009717594366520643	-0.00150480295997113	-0.0022292693611234426	-0.0024282634258270264
0.26499999999988777	-0.00034063420025631785	-0.000979626434855163	-0.0015154124703258276	-0.0022408543154597282	-0.002439323579892516
0.26999999999988766	-0.0003433456877246499	-0.0009875959949567914	-0.0015261571388691664	-0.0022525887470692396	-0.002450530184432864
0.27499999999988756	-0.0003460963489487767	-0.000995666952803731	-0.0015370349865406752	-0.0022644707933068275	-0.0024618806783109903
0.27999999999988745	-0.00034888595109805465	-0.0010038374457508326	-0.0015480436850339174	-0.002276497660204768	-0.0024733729660511017
0.28499999999988734	-0.0003517141449265182	-0.0010121060768142343	-0.0015591809060424566	-0.0022886665537953377	-0.0024850047193467617
0.28999999999988724	-0.00035458061029203236	-0.0010204714490100741	-0.0015704445540904999	-0.002300975611433387	-0.002496773609891534
0.29499999999988713	-0.0003574851725716144	-0.0010289321653544903	-0.0015818328829482198	-0.00231342320330441	-0.0025086787063628435
0.299999999999887	-0.00036042751162312925	-0.001037486596032977	-0.0015933435643091798	-0.0023260058369487524	-0.0025207167491316795
0.3049999999998869	-0.0003634074528235942	-0.0010461335768923163	-0.0016049746191129088	-0.002338722348213196	-0.00253288634121418
0.3099999999998868	-0.00036642473423853517	-0.0010548719437792897	-0.0016167241847142577	-0.0023515704087913036	-0.002545185387134552
0.3149999999998867	-0.00036947918124496937	-0.0010637001832947135	-0.001628590514883399	-0.002364547923207283	-0.00255761225707829
0.3199999999998866	-0.0003725705319084227	-0.001072617364116013	-0.0016405717469751835	-0.002377652795985341	-0.0025701653212308884
0.3249999999998865	-0.00037569875712506473	-0.0010816223220899701	-0.0016526662511751056	-0.002390883397310972	-0.0025828424841165543
0.3299999999998864	-0.00037886356585659087	-0.0010907136602327228	-0.0016648720484226942	-0.002404237864539027	-0.0025956423487514257
0.3349999999998863	-0.00038206492899917066	-0.0010998905636370182	-0.0016771876253187656	-0.002417714335024357	-0.00260856281965971
0.33999999999988617	-0.0003853026428259909	-0.0011091518681496382	-0.001689611584879458	-0.0024313111789524555	-0.002621603198349476
0.34499999999988606	-0.0003885765909217298	-0.0011184965260326862	-0.0017021422972902656	-0.0024450263008475304	-0.0026347609236836433
0.34999999999988596	-0.0003918867732863873	-0.0011279236059635878	-0.001714778016321361	-0.0024588583037257195	-0.002648034831508994
0.35499999999988585	-0.00039523301529698074	-0.0011374324094504118	-0.001727517694234848	-0.002472805790603161	-0.00266142375767231
0.35999999999988574	-0.0003986152878496796	-0.00114702177233994	-0.0017403598176315427	-0.0024868668988347054	-0.002674926072359085
0.36499999999988564	-0.0004020335618406534	-0.0011566909961402416	-0.0017533028731122613	-0.0025010404642671347	-0.0026885406114161015
0.36999999999988553	-0.00040548774995841086	-0.0011664392659440637	-0.0017663459293544292	-0.0025153246242552996	-0.0027022657450288534
0.3749999999998854	-0.00040897788130678236	-0.0011762656504288316	-0.0017794872401282191	-0.0025297184474766254	-0.002716100076213479
0.3799999999998853	-0.0004125039849895984	-0.0011861698003485799	-0.0017927264561876655	-0.0025442205369472504	-0.0027300433721393347
0.3849999999998852	-0.0004160659736953676	-0.0011961506679654121	-0.0018060615984722972	-0.002558829030022025	-0.002744093304499984
0.3899999999998851	-0.00041966396383941174	-0.001206207787618041	-0.0018194919684901834	-0.0025735434610396624	-0.0027582489419728518
0.394999999999885	-0.00042329798452556133	-0.0012163405772298574	-0.0018330166349187493	-0.0025883622001856565	-0.002772510051727295
0.3999999999998849	-0.0004269680648576468	-0.0012265482218936086	-0.001846634317189455	-0.0026032838504761457	-0.0027868743054568768
0.4049999999998848	-0.0004306742630433291	-0.001236830372363329	-0.0018603442003950477	-0.00261830841191113	-0.0028013417031615973
0.4099999999998847	-0.00043441669549793005	-0.0012471864465624094	-0.0018741453532129526	-0.0026334330905228853	-0.0028159108478575945
0.4149999999998846	-0.0004381954204291105	-0.0012576159788295627	-0.001888037077151239	-0.002648658351972699	-0.002830580808222294
0.41999999999988447	-0.00044201064156368375	-0.0012681185035035014	-0.0019020180916413665	-0.002663982566446066	-0.0028453508857637644
0.42499999999988436	-0.0004458624171093106	-0.001278693787753582	-0.0019160881638526917	-0.0026794050354510546	-0.002860219916328788
0.42999999999988425	-0.000449750863481313	-0.0012893411330878735	-0.0019302461296319962	-0.002694924594834447	-0.002875187201425433
0.43499999999988415	-0.00045367618440650403	-0.0013000603066757321	-0.0019444914069026709	-0.0027105403132736683	-0.002890251809731126
0.43999999999988404	-0.0004576385545078665	-0.0013108511921018362	-0.001958823297172785	-0.0027262517251074314	-0.002905413042753935
0.44499999999988393	-0.00046163814840838313	-0.0013217130908742547	-0.0019732413347810507	-0.002742057666182518	-0.002920670434832573
0.4499999999998838	-0.0004656751116272062	-0.0013326461194083095	-0.0019877448212355375	-0.002757957438006997	-0.0029360230546444654
0.4549999999998837	-0.0004697497352026403	-0.0013436498120427132	-0.0020023330580443144	-0.002773950807750225	-0.0029514702036976814
0.4599999999998836	-0.0004738621646538377	-0.0013547239359468222	-0.0020170053467154503	-0.0027900361455976963	-0.00296701118350029
0.4649999999998835	-0.00047801269101910293	-0.0013658684911206365	-0.0020317616872489452	-0.002806213917210698	-0.0029826455283910036
0.4699999999998834	-0.0004822014889214188	-0.0013770830119028687	-0.002046600915491581	-0.0028224822599440813	-0.0029983720742166042
0.4749999999998833	-0.0004864289367105812	-0.0013883678475394845	-0.0020615234971046448	-0.002838841173797846	-0.0030141915194690228
0.4799999999998832	-0.0004906951799057424	-0.0013997224159538746	-0.0020765280351042747	-0.0028552901931107044	-0.00303010200150311
0.4849999999998831	-0.0004950005677528679	-0.0014111468335613608	-0.0020916147623211145	-0.002871828619390726	-0.0030461035203188658
0.489999999999883	-0.0004993454203940928	-0.0014226408675312996	-0.002106783213093877	-0.00288845575414598	-0.003062195610255003
0.49499999999988287	-0.0005037300288677216	-0.0014342047506943345	-0.0021220329217612743	-0.002905171364545822	-0.003078378038480878
0.49999999999988276	-0.0005081546842120588	-0.0014458383666351438	-0.0021373634226620197	-0.0029219749849289656	-0.0030946501065045595
0.5049999999998827	-0.00051261973567307	-0.0014575414825230837	-0.002152774715796113	-0.0029388656839728355	-0.0031110108830034733
0.5099999999998825	-0.0005171255324967206	-0.0014693144476041198	-0.0021682665683329105	-0.002955843461677432	-0.0031274608336389065
0.5149999999998824	-0.000521672482136637	-0.0014811571454629302	-0.002183838514611125	-0.002972907852381468	-0.0031439990270882845
0.5199999999998823	-0.0005262609338387847	-0.0014930694596841931	-0.002199490088969469	-0.0029900583904236555	-0.0031606252305209637
0.5249999999998822	-0.0005308912368491292	-0.0015050518559291959	-0.00221522175706923	-0.0030072948429733515	-0.0031773392111063004
0.5299999999998821	-0.000535563740413636	-0.0015171041013672948	-0.002231032820418477	-0.003024616278707981	-0.0031941405031830072
0.534999999999882	-0.0005402790266089141	-0.0015292265452444553	-0.0022469235118478537	-0.0030420231632888317	-0.0032110288739204407
0.5399999999998819	-0.0005450373282656074	-0.0015414190711453557	-0.0022628929000347853	-0.0030595145653933287	-0.0032280036248266697
0.5449999999998818	-0.0005498391692526639	-0.0015536821447312832	-0.0022789419163018465	-0.0030770907178521156	-0.003245064988732338
0.5499999999998817	-0.00055468495702371	-0.001566015649586916	-0.0022950696293264627	-0.0030947504565119743	-0.0032622122671455145
0.5549999999998816	-0.000559575273655355	-0.0015784199349582195	-0.0023112765047699213	-0.0031124944798648357	-0.003279445692896843
0.5599999999998815	-0.0005645104101859033	-0.0015908950008451939	-0.002327562076970935	-0.0031303218565881252	-0.0032967645674943924
0.5649999999998814	-0.0005694910068996251	-0.00160344154573977	-0.002343926578760147	-0.0031482328195124865	-0.0033141691237688065
0.5699999999998813	-0.0005745174130424857	-0.001616059336811304	-0.0023603697773069143	-0.003166226902976632	-0.003331658896058798
0.5749999999998812	-0.0005795902106910944	-0.0016287488397210836	-0.0023768919054418802	-0.0031843038741499186	-0.0033492334187030792
0.579999999999881	-0.0005847098655067384	-0.0016415101708844304	-0.002393492264673114	-0.0032024637330323458	-0.003366893157362938
0.584999999999881	-0.0005898770177736878	-0.0016543436795473099	-0.0024101717863231897	-0.0032207060139626265	-0.0033846369478851557
0.5899999999998808	-0.000595092074945569	-0.0016672498313710093	-0.0024269302375614643	-0.0032390307169407606	-0.003402465721592307
0.5949999999998807	-0.0006003557937219739	-0.0016802288591861725	-0.0024437671527266502	-0.0032574376091361046	-0.0034203785471618176
0.5999999999998806	-0.000605668465141207	-0.0016932808794081211	-0.002460682764649391	-0.0032759264577180147	-0.0034383751917630434
0.6049999999998805	-0.0006110308459028602	-0.0017064064741134644	-0.002477677771821618	-0.0032944974955171347	-0.0034564563538879156
0.6099999999998804	-0.0006164434598758817	-0.0017196059925481677	-0.0024947514757514	-0.003313150256872177	-0.003474621335044503
0.6149999999998803	-0.0006219070055522025	-0.001732879551127553	-0.0025119043421000242	-0.0033318845089524984	-0.0034928699024021626
0.6199999999998802	-0.0006274220068007708	-0.001746227964758873	-0.0025291363708674908	-0.0033507004845887423	-0.0035112022887915373
0.6249999999998801	-0.0006329891621135175	-0.0017596513498574495	-0.0025464477948844433	-0.0033695981837809086	-0.0035296184942126274
0.62999999999988	-0.000638608995359391	-0.0017731502884998918	-0.0025638386141508818	-0.00338857714086771	-0.003548117820173502
0.6349999999998799	-0.0006442823214456439	-0.0017867247806861997	-0.00258130906149745	-0.003407637355849147	-0.0035667007323354483
0.6399999999998798	-0.0006500096642412245	-0.0018003757577389479	-0.0025988591369241476	-0.0034267790615558624	-0.00358536746352911
0.6449999999998797	-0.0006557917222380638	-0.0018141035689041018	-0.0026164890732616186	-0.0034460017923265696	-0.0036041170824319124
0.6499999999998796	-0.0006616293103434145	-0.001827908563427627	-0.00263419933617115	-0.0034653060138225555	-0.0036229498218744993
0.6549999999998795	-0.0006675231270492077	-0.0018417914398014545	-0.0026519899256527424	-0.0034846910275518894	-0.0036418663803488016
0.6599999999998793	-0.0006734737544320524	-0.0018557525472715497	-0.002669860841706395	-0.003504157532006502	-0.0036608658265322447
0.6649999999998792	-0.0006794820073992014	-0.0018697921186685562	-0.002687812317162752	-0.0035237048286944628	-0.003679948626086116
0.6699999999998791	-0.0006855487590655684	-0.0018839113181456923	-0.0027058450505137444	-0.003543333848938346	-0.0036991150118410587
0.674999999999879	-0.0006916744168847799	-0.00189811026211828	-0.002723958343267441	-0.0035630434285849333	-0.0037183640524744987
0.6799999999998789	-0.000697860203217715	-0.001912389532662928	-0.002742153825238347	-0.003582834266126156	-0.0037376966793090105
0.6849999999998788	-0.000704106583725661	-0.0019267498282715678	-0.0027604305651038885	-0.0036027063615620136	-0.0037571126595139503
0.6899999999998787	-0.0007104144897311926	-0.0019411917310208082	-0.00277878949418664	-0.003622660180553794	-0.0037766119930893183
0.6949999999998786	-0.0007167847943492234	-0.0019557157065719366	-0.002797230612486601	-0.003642694791778922	-0.0037961944472044706
0.6999999999998785	-0.0007232181378640234	-0.001970322337001562	-0.0028157541528344154	-0.003662810893729329	-0.0038158607203513384
0.7049999999998784	-0.0007297156262211502	-0.0019850125536322594	-0.0028343605808913708	-0.003683008486405015	-0.0038356101140379906
0.7099999999998783	-0.0007362778997048736	-0.0019997870549559593	-0.002853050595149398	-0.0037032875698059797	-0.0038554437924176455
0.7149999999998782	-0.0007429060060530901	-0.002014645840972662	-0.0028718237299472094	-0.003723648376762867	-0.003875360358506441
0.7199999999998781	-0.0007496007601730525	-0.0020295903086662292	-0.00289068091660738	-0.0037440909072756767	-0.0038953612092882395
0.724999999999878	-0.0007563630933873355	-0.002044620690867305	-0.002909622387960553	-0.003764615161344409	-0.003915445879101753
0.7299999999998779	-0.0007631938788108528	-0.0020597379188984632	-0.0029286483768373728	-0.0037852213717997074	-0.003935614600777626
0.7349999999998778	-0.0007700940477661788	-0.0020749426912516356	-0.002947759348899126	-0.003805909538641572	-0.003955867141485214
0.7399999999998776	-0.0007770646479912102	-0.0020902357064187527	-0.002966956002637744	-0.0038266803603619337	-0.0039762044325470924
0.7449999999998775	-0.0007841066108085215	-0.0021056176628917456	-0.0029862383380532265	-0.0038475331384688616	-0.003996626008301973
0.7499999999998774	-0.0007912209839560091	-0.0021210897248238325	-0.0030056070536375046	-0.003868469037115574	-0.004017132334411144
0.7549999999998773	-0.0007984086405485868	-0.002136652125045657	-0.0030250626150518656	-0.0038894875906407833	-0.004037723410874605
0.7599999999998772	-0.000805670686531812	-0.0021523060277104378	-0.003044605255126953	-0.0039105890318751335	-0.004058400169014931
0.7649999999998771	-0.0008130081696435809	-0.0021680521313101053	-0.0030642354395240545	-0.0039317733608186245	-0.004079161211848259
0.769999999999877	-0.0008204220794141293	-0.0021838911343365908	-0.0030839538667351007	-0.003953041508793831	-0.004100007936358452
0.7749999999998769	-0.0008279135799966753	-0.0021998242009431124	-0.0031037612352520227	-0.00397439394146204	-0.004120940808206797
0.7799999999998768	-0.0008354837773367763	-0.0022158522624522448	-0.003123657777905464	-0.003995829727500677	-0.004141959827393293
0.7849999999998767	-0.0008431336027570069	-0.0022319755516946316	-0.0031436437275260687	-0.004017349798232317	-0.004163064993917942
0.7899999999998766	-0.0008508643950335681	-0.002248195931315422	-0.0031637202482670546	-0.0040389541536569595	-0.004184256307780743
0.7949999999998765	-0.0008586770854890347	-0.002264513401314616	-0.003183887340128422	-0.004060643259435892	-0.00420553470030427
0.7999999999998764	-0.0008665730711072683	-0.0022809298243373632	-0.0032041464000940323	-0.004082418046891689	-0.004226899705827236
0.8049999999998763	-0.0008745533996261656	-0.0022974456660449505	-0.003224497428163886	-0.004104278516024351	-0.004248353186994791
0.8099999999998762	-0.0008826192351989448	-0.002314061624929309	-0.003244941122829914	-0.0041262246668338776	-0.004269894678145647
0.814999999999876	-0.000890771858394146	-0.002330779330804944	-0.0032654781825840473	-0.004148256499320269	-0.004291523713618517
0.8199999999998759	-0.0008990124915726483	-0.002347599482163787	-0.0032861093059182167	-0.0041703758761286736	-0.004313241690397263
0.8249999999998758	-0.000907342357095331	-0.002364523010328412	-0.0033068351913243532	-0.00419258140027523	-0.004335048608481884
0.8299999999998757	-0.000915762793738395	-0.0023815513122826815	-0.0033276560716331005	-0.004214874934405088	-0.004356944467872381
0.8349999999998756	-0.0009242750238627195	-0.0023986855521798134	-0.003348573576658964	-0.00423725601285696	-0.004378931131213903
0.8399999999998755	-0.0009328804444521666	-0.002415926195681095	-0.003369587706401944	-0.004259725566953421	-0.004401007667183876
0.8449999999998754	-0.0009415803360752761	-0.0024332753382623196	-0.0033906998578459024	-0.004282284062355757	-0.004423175472766161
0.8499999999998753	-0.0009503760375082493	-0.002450733445584774	-0.0034119102638214827	-0.004304932430386543	-0.0044454350136220455
0.8549999999998752	-0.000959268887527287	-0.0024683019146323204	-0.003433220088481903	-0.004327670205384493	-0.004467785824090242
0.8599999999998751	-0.0009682603995315731	-0.0024859816767275333	-0.003454629797488451	-0.00435049831867218	-0.0044902293011546135
0.864999999999875	-0.0009773519122973084	-0.002503774594515562	-0.0034761405549943447	-0.00437341770157218	-0.004512765910476446
0.8699999999998749	-0.000986544881016016	-0.0025216813664883375	-0.003497753059491515	-0.004396429285407066	-0.004535396117717028
0.8749999999998748	-0.0009958407608792186	-0.0025397033896297216	-0.003519468242302537	-0.0044195326045155525	-0.004558120854198933
0.8799999999998747	-0.001005240948870778	-0.0025578420609235764	-0.0035412870347499847	-0.0044427290558815	-0.004580940585583448
0.8849999999998746	-0.0010147470748052	-0.0025760987773537636	-0.0035632108338177204	-0.004466019105166197	-0.004603855777531862
0.8899999999998744	-0.0010243605356663465	-0.0025944747030735016	-0.0035852401051670313	-0.0044894032180309296	-0.004626867361366749
0.8949999999998743	-0.001034082961268723	-0.0026129712350666523	-0.003607375780120492	-0.00451288279145956	-0.004649976268410683
0.8999999999998742	-0.0010439158650115132	-0.0026315900031477213	-0.0036296190228313208	-0.004536457825452089	-0.004673182498663664
0.9049999999998741	-0.001053860760293901	-0.002650331938639283	-0.0036519712302833796	-0.004560129716992378	-0.004696487914770842
0.909999999999874	-0.0010639195097610354	-0.002669199602678418	-0.0036744331009685993	-0.004583899397403002	-0.004719892516732216
0.9149999999998739	-0.0010740935103967786	-0.0026881929952651262	-0.0036970057990401983	-0.004607766401022673	-0.004743397235870361
0.9199999999998738	-0.001084384392015636	-0.0027073146775364876	-0.0037196900229901075	-0.004631733056157827	-0.0047670030035078526
0.9249999999998737	-0.0010947940172627568	-0.002726565580815077	-0.0037424881011247635	-0.004655799362808466	-0.0047907112166285515
0.9299999999998736	-0.001105323899537325	-0.002745947800576687	-0.0037654004991054535	-0.004679967183619738	-0.004814521875232458
0.9349999999998735	-0.0011159760178998113	-0.0027654627338051796	-0.003788428148254752	-0.004704236518591642	-0.004838437307626009
0.9399999999998734	-0.0011267517693340778	-0.002785111777484417	-0.0038115731440484524	-0.004728608764708042	-0.004862457048147917
0.9449999999998733	-0.0011376530164852738	-0.0028048965614289045	-0.003834835719317198	-0.0047530848532915115	-0.004886583425104618
0.9499999999998732	-0.0011486818548291922	-0.002824819413945079	-0.0038582177367061377	-0.004777665715664625	-0.0049108159728348255
0.9549999999998731	-0.0011598396813496947	-0.002844881499186158	-0.003881721058860421	-0.004802353214472532	-0.004935157485306263
0.959999999999873	-0.0011711285915225744	-0.002865084446966648	-0.0039053461514413357	-0.00482714781537652	-0.004959607496857643
0.9649999999998728	-0.0011825502151623368	-0.002885430119931698	-0.00392909487709403	-0.0048520504496991634	-0.004984167870134115
0.9699999999998727	-0.0011941068805754185	-0.002905920846387744	-0.003952968865633011	-0.004877062980085611	-0.005008840933442116
0.9749999999998726	-0.0012057999847456813	-0.0029265580233186483	-0.003976969514042139	-0.004902185872197151	-0.00503362575545907
0.9799999999998725	-0.00121763173956424	-0.002947343047708273	-0.0040010977536439896	-0.004927420523017645	-0.005058525130152702
0.9849999999998724	-0.0012296040076762438	-0.0029682787135243416	-0.004025355912744999	-0.004952769260853529	-0.005083539988845587
0.9899999999998723	-0.0012417188845574856	-0.00298936665058136	-0.004049744922667742	-0.004978232551366091	-0.0051086717285215855
0.9949999999998722	-0.0012539781164377928	-0.0030106082558631897	-0.004074266646057367	-0.005003811325877905	-0.005133920814841986
0.9999999999998721	-0.0012663841480389237	-0.003032006323337555	-0.004098923411220312	-0.005029508378356695	-0.005159290507435799
1.004999999999872	-0.001278938609175384	-0.0030535622499883175	-0.0041237156838178635	-0.005055323243141174	-0.005184780806303024
1.009999999999872	-0.001291643944568932	-0.0030752785969525576	-0.004148645792156458	-0.005081259645521641	-0.005210394039750099
1.0149999999998718	-0.001304502016864717	-0.0030971572268754244	-0.004173716064542532	-0.005107317119836807	-0.005236130673438311
1.0199999999998717	-0.0013175149215385318	-0.003119200235232711	-0.00419892743229866	-0.005133498925715685	-0.00526199396699667
1.0249999999998716	-0.0013306851033121347	-0.00314140971750021	-0.004224282223731279	-0.005159805994480848	-0.005287984386086464
1.0299999999998715	-0.0013440143084153533	-0.0031637882348150015	-0.004249781835824251	-0.005186239257454872	-0.005314103327691555
1.0349999999998714	-0.0013575049815699458	-0.003186337184160948	-0.004275428596884012	-0.005212800577282906	-0.005340353585779667
1.0399999999998712	-0.0013711595674976707	-0.00320905982516706	-0.004301224369555712	-0.00523949321359396	-0.005366735626012087
1.0449999999998711	-0.0013849800452589989	-0.0032319577876478434	-0.004327171947807074	-0.005266317632049322	-0.005393252708017826
1.049999999999871	-0.001398968743160367	-0.0032550336327403784	-0.004353271331638098	-0.005293275695294142	-0.005419905297458172
1.054999999999871	-0.0014131278730928898	-0.0032782896887511015	-0.00437952671200037	-0.005320369731634855	-0.005446696653962135
1.0599999999998708	-0.0014274599961936474	-0.0033017280511558056	-0.004405939020216465	-0.005347601603716612	-0.005473627708852291
1.0649999999998707	-0.0014419673243537545	-0.003325351979583502	-0.0044325110502541065	-0.005374973639845848	-0.005500700790435076
1.0699999999998706	-0.0014566521858796477	-0.003349162871018052	-0.0044592441990971565	-0.0054024867713451385	-0.0055279177613556385
1.0749999999998705	-0.0014715170254930854	-0.003373164450749755	-0.004486141260713339	-0.005430143792182207	-0.005555280484259129
1.0799999999998704	-0.0014865642879158258	-0.0033973578829318285	-0.00451320456340909	-0.005457946565002203	-0.00558279175311327
1.0849999999998703	-0.0015017963014543056	-0.0034217468928545713	-0.004540436435490847	-0.00548589788377285	-0.0056104534305632114
1.0899999999998702	-0.0015172158600762486	-0.003446333110332489	-0.004567838739603758	-0.00551399914547801	-0.00563826784491539
1.09499999999987	-0.0015328254085034132	-0.0034711200278252363	-0.004595414735376835	-0.0055422536097466946	-0.005666237790137529
1.09999999999987	-0.0015486270422115922	-0.003496109740808606	-0.004623166285455227	-0.0055706617422401905	-0.0056943632662296295
1.1049999999998699	-0.0015646235551685095	-0.003521305276080966	-0.0046510957181453705	-0.005599227733910084	-0.005722649395465851
1.1099999999998698	-0.001580817741341889	-0.003546709194779396	-0.004679206293076277	-0.005627952981740236	-0.005751097574830055
1.1149999999998697	-0.001597211929038167	-0.0035723247565329075	-0.004707499872893095	-0.0056568412110209465	-0.005779709666967392
1.1199999999998695	-0.0016138090286403894	-0.003598154056817293	-0.004735979251563549	-0.005685893353074789	-0.0058084893971681595
1.1249999999998694	-0.0016306113684549928	-0.0036242003552615643	-0.00476464768871665	-0.005715112667530775	-0.005837438628077507
1.1299999999998693	-0.0016476215096190572	-0.0036504659801721573	-0.00479350658133626	-0.005744501948356628	-0.005866559222340584
1.1349999999998692	-0.0016648427117615938	-0.003676955122500658	-0.004822560120373964	-0.005774063058197498	-0.005895855836570263
1.1399999999998691	-0.0016822769539430737	-0.003703669412061572	-0.004851810168474913	-0.005803799256682396	-0.005925329402089119
1.144999999999869	-0.00169992761220783	-0.003730612341314554	-0.004881259985268116	-0.005833713337779045	-0.005954983178526163
1.149999999999869	-0.0017177972476929426	-0.003757786937057972	-0.004910912364721298	-0.005863808561116457	-0.0059848204255104065
1.1549999999998688	-0.0017358885379508138	-0.00378519669175148	-0.0049407705664634705	-0.005894087255001068	-0.006014843471348286
1.1599999999998687	-0.0017542041605338454	-0.003812843468040228	-0.004970836453139782	-0.005924551747739315	-0.0060450551100075245
1.1649999999998686	-0.001772747142240405	-0.0038407319225370884	-0.005001114681363106	-0.0059552062302827835	-0.006075459066778421
1.1699999999998685	-0.0017915203934535384	-0.0038688641507178545	-0.005031606648117304	-0.005986052565276623	-0.006106057669967413
1.1749999999998684	-0.0018105264753103256	-0.0038972431793808937	-0.005062316078692675	-0.006017094012349844	-0.006136854644864798
1.1799999999998683	-0.0018297684146091342	-0.0039258734323084354	-0.005093246698379517	-0.006048334296792746	-0.006167852319777012
1.1849999999998682	-0.0018492492381483316	-0.003954756539314985	-0.005124400835484266	-0.006079775746911764	-0.006199053954333067
1.189999999999868	-0.0018689717398956418	-0.003983897157013416	-0.005155782215297222	-0.006111422553658485	-0.006230464205145836
1.194999999999868	-0.0018889387138187885	-0.004013297613710165	-0.005187394097447395	-0.006143277045339346	-0.006262084003537893
1.1999999999998678	-0.001909153419546783	-0.00404296163469553	-0.00521923927590251	-0.0061753434129059315	-0.0062939184717834
1.2049999999998677	-0.0019296185346320271	-0.0040728929452598095	-0.005251321475952864	-0.006207623519003391	-0.006325969938188791
1.2099999999998676	-0.0019503372022882104	-0.004103094805032015	-0.005283643491566181	-0.006240122485905886	-0.0063582430593669415
1.2149999999998675	-0.0019713123328983784	-0.0041335695423185825	-0.005316209979355335	-0.006272842641919851	-0.006390739697962999
1.2199999999998674	-0.0019925469532608986	-0.004164321813732386	-0.005349022801965475	-0.006305787246674299	-0.006423464044928551
1.2249999999998673	-0.0020140439737588167	-0.004195354878902435	-0.005382087081670761	-0.00633896142244339	-0.006456419825553894
1.2299999999998672	-0.002035806654021144	-0.004226671066135168	-0.0054154046811163425	-0.0063723670318722725	-0.006489609833806753
1.234999999999867	-0.0020578380208462477	-0.004258275963366032	-0.0054489802569150925	-0.006406008265912533	-0.006523039657622576
1.239999999999867	-0.002080140868201852	-0.004290170967578888	-0.005482816603034735	-0.006439888384193182	-0.006556709762662649
1.2449999999998669	-0.0021027184557169676	-0.004322361201047897	-0.005516918376088142	-0.006474011577665806	-0.00659062759950757
1.2499999999998668	-0.0021255735773593187	-0.004354849457740784	-0.005551288370043039	-0.00650838203728199	-0.006624794099479914
1.2549999999998667	-0.00214870972558856	-0.004387638997286558	-0.005585929844528437	-0.006543002091348171	-0.006659213453531265
1.2599999999998666	-0.0021721296943724155	-0.0044207340106368065	-0.005620847921818495	-0.006577877327799797	-0.006693891249597073
1.2649999999998665	-0.00219583697617054	-0.004454138223081827	-0.005656045395880938	-0.006613010074943304	-0.006728829350322485
1.2699999999998663	-0.002219833666458726	-0.004487853962928057	-0.005691525526344776	-0.006648404523730278	-0.0067640324123203754
1.2749999999998662	-0.0022441239561885595	-0.004521886818110943	-0.005727293435484171	-0.006684065330773592	-0.0067995041608810425
1.2799999999998661	-0.002268710406497121	-0.004556239116936922	-0.005763351917266846	-0.006719995755702257	-0.0068352497182786465
1.284999999999866	-0.002293596277013421	-0.00459091505035758	-0.005799704696983099	-0.006756199989467859	-0.006871270947158337
1.289999999999866	-0.0023187845945358276	-0.004625917878001928	-0.005836356431245804	-0.006792682223021984	-0.006907574832439423
1.2949999999998658	-0.0023442781530320644	-0.004661250859498978	-0.005873309448361397	-0.006829445715993643	-0.006944161374121904
1.2999999999998657	-0.0023700802121311426	-0.004696918651461601	-0.0059105693362653255	-0.0068664951249957085	-0.006981038488447666
1.3049999999998656	-0.002396194264292717	-0.00473292451351881	-0.005948139354586601	-0.006903835106641054	-0.0070182085037231445
1.3099999999998655	-0.002422622637823224	-0.004769271705299616	-0.005986022297292948	-0.006941468920558691	-0.007055675145238638
1.3149999999998654	-0.0024493690580129623	-0.0048059639520943165	-0.006024223752319813	-0.0069794002920389175	-0.007093443535268307
1.3199999999998653	-0.0024764356203377247	-0.004843005444854498	-0.006062746979296207	-0.0070176334120333195	-0.007131516933441162
1.3249999999998652	-0.002503826515749097	-0.004880399443209171	-0.0061015961691737175	-0.007056174799799919	-0.007169901393353939
1.329999999999865	-0.0025315440725535154	-0.004918149672448635	-0.0061407736502587795	-0.007095025386661291	-0.0072085983119904995
1.334999999999865	-0.0025595910847187042	-0.004956258926540613	-0.006180284544825554	-0.007134190760552883	-0.007247613277286291
1.3399999999998649	-0.0025879708118736744	-0.004994731862097979	-0.006220133043825626	-0.007173675578087568	-0.007286951411515474
1.3449999999998647	-0.0026166862808167934	-0.0050335717387497425	-0.006260322406888008	-0.00721348263323307	-0.007326615508645773
1.3499999999998646	-0.0026457402855157852	-0.005072781816124916	-0.0063008577562868595	-0.007253617513924837	-0.00736661022529006
1.3549999999998645	-0.00267513538710773	-0.005112365819513798	-0.0063417404890060425	-0.007294084411114454	-0.007406940218061209
1.3599999999998644	-0.0027048750780522823	-0.005152327474206686	-0.006382977124303579	-0.007334886584430933	-0.0074476092122495174
1.3649999999998643	-0.002734961686655879	-0.005192670505493879	-0.006424569990485907	-0.007376028690487146	-0.007488621864467859
1.3699999999998642	-0.0027653977740556	-0.005233396776020527	-0.00646652327850461	-0.0074175139889121056	-0.007529980968683958
1.374999999999864	-0.002796186599880457	-0.005274510942399502	-0.006508840713649988	-0.007459348067641258	-0.007571692578494549
1.379999999999864	-0.002827330958098173	-0.0053160167299211025	-0.006551526486873627	-0.007501534651964903	-0.00761376041918993
1.384999999999864	-0.0028588329441845417	-0.005357916001230478	-0.006594583857804537	-0.007544077467173338	-0.007656187750399113
1.3899999999998638	-0.0028906953521072865	-0.005400213412940502	-0.006638016551733017	-0.007586980704218149	-0.00769897922873497
1.3949999999998637	-0.0029229209758341312	-0.005442911293357611	-0.006681827828288078	-0.007630248554050922	-0.007742139510810375
1.3999999999998636	-0.002955511910840869	-0.005486012902110815	-0.006726022344082594	-0.007673885207623243	-0.007785671390593052
1.4049999999998635	-0.0029884709510952234	-0.005529522430151701	-0.006770602893084288	-0.0077178943902254105	-0.007829580456018448
1.4099999999998634	-0.003021800424903631	-0.00557344127446413	-0.0068155741319060326	-0.007762280758470297	-0.007873869501054287
1.4149999999998633	-0.0030555028934031725	-0.005617773625999689	-0.006860938388854265	-0.007807047571986914	-0.007918544113636017
1.4199999999998631	-0.0030895795207470655	-0.005662521813064814	-0.006906699389219284	-0.00785219855606556	-0.007963605225086212
1.424999999999863	-0.003124034032225609	-0.005707688629627228	-0.0069528603926301	-0.007897738367319107	-0.00800906028598547
1.429999999999863	-0.003158867359161377	-0.005753277335315943	-0.0069994255900382996	-0.007943670265376568	-0.008054911158978939
1.4349999999998628	-0.0031940822955220938	-0.0057992893271148205	-0.007046396844089031	-0.00798999797552824	-0.008101160638034344
1.4399999999998627	-0.0032296807039529085	-0.005845729261636734	-0.007093778345733881	-0.008036726154386997	-0.008147815242409706
1.4449999999998626	-0.0032656637486070395	-0.005892598070204258	-0.00714157335460186	-0.008083856664597988	-0.008194876834750175
1.4499999999998625	-0.003302033757790923	-0.005939898546785116	-0.007189783733338118	-0.008131394162774086	-0.008242348209023476
1.4549999999998624	-0.003338793059810996	-0.005987633019685745	-0.007238414138555527	-0.00817934237420559	-0.008290235884487629
1.4599999999998623	-0.0033759423531591892	-0.006035804282873869	-0.007287465967237949	-0.008227705024182796	-0.00833854079246521
1.4649999999998622	-0.003413483267650008	-0.006084413267672062	-0.007336942479014397	-0.008276483975350857	-0.008387266658246517
1.469999999999862	-0.0034514176659286022	-0.006133463233709335	-0.0073868464678525925	-0.008325682953000069	-0.008436416275799274
1.474999999999862	-0.0034897467121481895	-0.006182955112308264	-0.007437180727720261	-0.00837530754506588	-0.00848599523305893
1.4799999999998619	-0.003528471803292632	-0.006232891697436571	-0.007487948052585125	-0.00842535775154829	-0.008536005392670631
1.4849999999998618	-0.003567593637853861	-0.006283273920416832	-0.007539150305092335	-0.008475838229060173	-0.008586449548602104
1.4899999999998617	-0.0036071129143238068	-0.006334103178232908	-0.007590788882225752	-0.008526750840246677	-0.008637329563498497
1.4949999999998616	-0.0036470319610089064	-0.0063853817991912365	-0.007642867509275675	-0.008578099310398102	-0.008688650093972683
1.4999999999998614	-0.0036873503122478724	-0.006437110248953104	-0.007695388048887253	-0.008629885502159595	-0.008740413933992386
1.5049999999998613	-0.0037280682008713484	-0.006489288993179798	-0.007748350501060486	-0.008682113140821457	-0.008792621083557606
1.5099999999998612	-0.0037691877223551273	-0.006541921757161617	-0.007801759522408247	-0.00873478315770626	-0.00884527713060379
1.5149999999998611	-0.0038107081782072783	-0.006595006212592125	-0.007855614647269249	-0.00878790020942688	-0.008898383937776089
1.519999999999861	-0.0038526300340890884	-0.006648545153439045	-0.007909919135272503	-0.008841465227305889	-0.00895194336771965
1.524999999999861	-0.0038949535228312016	-0.006702539045363665	-0.007964671589434147	-0.008895479142665863	-0.009005955420434475
1.5299999999998608	-0.003937678877264261	-0.006756986957043409	-0.008019876666367054	-0.0089499456807971	-0.009060426615178585
1.5349999999998607	-0.00398080563172698	-0.006811890751123428	-0.008075534366071224	-0.00900486670434475	-0.009115355089306831
1.5399999999998606	-0.0040243337862193584	-0.006867249961942434	-0.008131644688546658	-0.009060242213308811	-0.009170744568109512
1.5449999999998605	-0.004068261943757534	-0.006923063658177853	-0.008188209496438503	-0.009116075932979584	-0.009226595982909203
1.5499999999998604	-0.004112591035664082	-0.006979332771152258	-0.008245228789746761	-0.009172368794679642	-0.009282910265028477
1.5549999999998603	-0.004157319664955139	-0.0070360563695430756	-0.008302703499794006	-0.009229120798408985	-0.009339690208435059
1.5599999999998602	-0.004202446434646845	-0.0070932344533503056	-0.008360633626580238	-0.009286334738135338	-0.009396935813128948
1.56499999999986	-0.004247971344739199	-0.007150866091251373	-0.008419021032750607	-0.009344011545181274	-0.00945464987307787
1.56999999999986	-0.004293892532587051	-0.007208949886262417	-0.008477862924337387	-0.00940215028822422	-0.009512830525636673
1.5749999999998598	-0.004340208135545254	-0.007267485372722149	-0.00853716116398573	-0.009460754692554474	-0.009571480564773083
1.5799999999998597	-0.004386918153613806	-0.00732647068798542	-0.008596915751695633	-0.009519822895526886	-0.009630600921809673
1.5849999999998596	-0.004434019792824984	-0.0073859053663909435	-0.008657123893499374	-0.009579354897141457	-0.009690189734101295
1.5899999999998595	-0.004481511656194925	-0.0074457875452935696	-0.008717788383364677	-0.009639354422688484	-0.009750250726938248
1.5949999999998594	-0.004529392346739769	-0.007506115362048149	-0.008778906427323818	-0.009699818678200245	-0.00981078203767538
1.5999999999998593	-0.004577658139169216	-0.007566885557025671	-0.008840477094054222	-0.009760747663676739	-0.009871783666312695
1.6049999999998592	-0.0046263085678219795	-0.007628097664564848	-0.008902500383555889	-0.00982214231044054	-0.00993325561285019
1.609999999999859	-0.004675339907407761	-0.007689749356359243	-0.008964973501861095	-0.00988400261849165	-0.00999519880861044
1.614999999999859	-0.00472475029528141	-0.0077518378384411335	-0.009027896448969841	-0.009946326725184917	-0.010057610459625721
1.6199999999998589	-0.0047745369374752045	-0.007814360782504082	-0.009091267362236977	-0.010009115561842918	-0.010120492428541183
1.6249999999998588	-0.004824696574360132	-0.00787731260061264	-0.009155083447694778	-0.010072366334497929	-0.010183841921389103
1.6299999999998587	-0.00487522641196847	-0.007940694689750671	-0.009219343774020672	-0.010136079043149948	-0.010247660800814629
1.6349999999998586	-0.004926122725009918	-0.008004500530660152	-0.009284046478569508	-0.010200254619121552	-0.010311945341527462
1.6399999999998585	-0.0049773831851780415	-0.008068729192018509	-0.009349189698696136	-0.01026488933712244	-0.010376695543527603
1.6449999999998584	-0.005029003135859966	-0.008133376017212868	-0.00941476970911026	-0.01032998226583004	-0.010441910475492477
1.6499999999998582	-0.005080980248749256	-0.008198436349630356	-0.009480784647166729	-0.010395532473921776	-0.010507586412131786
1.6549999999998581	-0.005133309401571751	-0.008263906463980675	-0.00954723171889782	-0.010461538098752499	-0.01057372521609068
1.659999999999858	-0.005185987800359726	-0.008329784497618675	-0.009614108130335808	-0.01052799727767706	-0.010640322230756283
1.664999999999858	-0.005239011719822884	-0.008396065793931484	-0.009681412018835545	-0.010594909079372883	-0.010707379318773746
1.6699999999998578	-0.005292374640703201	-0.00846274383366108	-0.009749138727784157	-0.010662270709872246	-0.010774889960885048
1.6749999999998577	-0.00534607470035553	-0.008529816754162312	-0.00981728546321392	-0.010730079375207424	-0.010842855088412762
1.6799999999998576	-0.005400106776505709	-0.008597278036177158	-0.009885850362479687	-0.010798334144055843	-0.010911272838711739
1.6849999999998575	-0.005454466678202152	-0.008665124885737896	-0.009954829700291157	-0.01086703222244978	-0.01098013948649168
1.6899999999998574	-0.0055091492831707	-0.008733350783586502	-0.010024217888712883	-0.010936172679066658	-0.011049453169107437
1.6949999999998573	-0.005564149934798479	-0.008801952935755253	-0.010094013065099716	-0.011005749925971031	-0.011119210161268711
1.6999999999998572	-0.0056194644421339035	-0.008870923891663551	-0.010164212435483932	-0.011075763963162899	-0.011189412325620651
1.704999999999857	-0.005675087682902813	-0.008940260857343674	-0.01023480948060751	-0.011146211065351963	-0.011260051280260086
1.709999999999857	-0.005731014534831047	-0.009009958244860172	-0.010305802337825298	-0.0112170884385705	-0.01133112981915474
1.7149999999998569	-0.00578724080696702	-0.009080009534955025	-0.010377187281847	-0.011288395151495934	-0.011402641423046589
1.7199999999998568	-0.005843760445713997	-0.009150410071015358	-0.010448960587382317	-0.011360126547515392	-0.01147458516061306
1.7249999999998566	-0.0059005701914429665	-0.009221156127750874	-0.010521117597818375	-0.011432280763983727	-0.011546959169209003
1.7299999999998565	-0.0059576635248959064	-0.00929224118590355	-0.01059365551918745	-0.011504855938255787	-0.01161975972354412
1.7349999999998564	-0.0060150353237986565	-0.009363658726215363	-0.010666567832231522	-0.0115778474137187	-0.011692984029650688
1.7399999999998563	-0.006072681862860918	-0.00943540595471859	-0.010739854536950588	-0.011651255190372467	-0.011766631156206131
1.7449999999998562	-0.0061305975541472435	-0.009507476352155209	-0.010813508182764053	-0.011725072748959064	-0.011840695515275002
1.7499999999998561	-0.00618877774104476	-0.009579864330589771	-0.010887526907026768	-0.011799301020801067	-0.011915176175534725
1.754999999999856	-0.006247216369956732	-0.00965256616473198	-0.010961906053125858	-0.011873937211930752	-0.011990073136985302
1.759999999999856	-0.006305911112576723	-0.009725574404001236	-0.011036643758416176	-0.011948978528380394	-0.012065380811691284
1.7649999999998558	-0.006364854518324137	-0.009798886254429817	-0.011111734434962273	-0.012024419382214546	-0.012141095474362373
1.7699999999998557	-0.0064240433275699615	-0.009872496128082275	-0.011187177151441574	-0.012100262567400932	-0.012217220850288868
1.7749999999998556	-0.0064834728837013245	-0.009946399368345737	-0.011262964457273483	-0.01217650342732668	-0.012293749488890171
1.7799999999998555	-0.006543138530105352	-0.010020590387284756	-0.011339097283780575	-0.012253140099346638	-0.012370682321488857
1.7849999999998554	-0.006603036541491747	-0.010095064528286457	-0.011415569111704826	-0.012330172583460808	-0.012448018416762352
1.7899999999998553	-0.006663162726908922	-0.010169820860028267	-0.011492381803691387	-0.012407597154378891	-0.012525754980742931
1.7949999999998552	-0.0067235128954052925	-0.010244851000607014	-0.01156952790915966	-0.012485412880778313	-0.012603888288140297
1.799999999999855	-0.006784083787351847	-0.010320152156054974	-0.011647007428109646	-0.012563620693981647	-0.012682421132922173
1.804999999999855	-0.006844871211796999	-0.010395721532404423	-0.011724818497896194	-0.012642216868698597	-0.012761352583765984
1.8099999999998548	-0.0069058733060956	-0.010471557267010212	-0.011802958324551582	-0.01272120326757431	-0.012840679846704006
1.8149999999998547	-0.006967085413634777	-0.010547651909291744	-0.01188142504543066	-0.012800576165318489	-0.012920403853058815
1.8199999999998546	-0.0070285070687532425	-0.010624006390571594	-0.011960218660533428	-0.012880341149866581	-0.013000525534152985
1.8249999999998545	-0.007090133614838123	-0.010700616985559464	-0.012039338238537312	-0.012960494495928288	-0.01308104395866394
1.8299999999998544	-0.0071519650518894196	-0.010777482762932777	-0.012118782848119736	-0.013041038066148758	-0.013161961920559406
1.8349999999998543	-0.00721399812027812	-0.010854598134756088	-0.012198550626635551	-0.013121972791850567	-0.013243278488516808
1.8399999999998542	-0.00727623188868165	-0.010931966826319695	-0.012278644368052483	-0.013203299604356289	-0.013324995525181293
1.844999999999854	-0.007338665891438723	-0.011009585112333298	-0.012359063141047955	-0.013285022228956223	-0.013407116755843163
1.849999999999854	-0.00740129966288805	-0.011087452061474323	-0.012439808808267117	-0.013367141596972942	-0.013489644043147564
1.8549999999998539	-0.007464132271707058	-0.011165568605065346	-0.012520882301032543	-0.013449661433696747	-0.013572578318417072
1.8599999999998538	-0.007527164649218321	-0.011243934743106365	-0.012602287344634533	-0.01353258453309536	-0.01365592610090971
1.8649999999998537	-0.007590397726744413	-0.011322553269565105	-0.012684023007750511	-0.01361591462045908	-0.013739689253270626
1.8699999999998536	-0.00765383243560791	-0.011401422321796417	-0.0127660958096385	-0.013699655421078205	-0.01382387150079012
1.8749999999998535	-0.00771747063845396	-0.011480547487735748	-0.012848508544266224	-0.013783813454210758	-0.01390848122537136
1.8799999999998533	-0.007781314197927713	-0.01155992690473795	-0.012931263074278831	-0.013868392445147038	-0.013993517495691776
1.8849999999998532	-0.007845367304980755	-0.011639568023383617	-0.01301436685025692	-0.013953400775790215	-0.014078994281589985
1.8899999999998531	-0.007909631356596947	-0.011719472706317902	-0.013097823597490788	-0.014038842171430588	-0.014164913445711136
1.894999999999853	-0.007974113337695599	-0.01179964654147625	-0.013181641697883606	-0.014124726876616478	-0.01425128523260355
1.899999999999853	-0.008038814179599285	-0.011880092322826385	-0.013265824876725674	-0.014211058616638184	-0.014338112436234951
1.9049999999998528	-0.008103741332888603	-0.011960817500948906	-0.013350381515920162	-0.014297849498689175	-0.014425409957766533
1.9099999999998527	-0.008168898522853851	-0.012041827663779259	-0.013435318134725094	-0.014385107904672623	-0.014513181522488594
1.9149999999998526	-0.00823429599404335	-0.012123131193220615	-0.013520647771656513	-0.014472843147814274	-0.014601442962884903
1.9199999999998525	-0.008299936540424824	-0.012204734608530998	-0.013606375083327293	-0.014561064541339874	-0.014690198935568333
1.9249999999998524	-0.008365832269191742	-0.012286647222936153	-0.013692512176930904	-0.014649787917733192	-0.014779464341700077
1.9299999999998523	-0.008431985974311829	-0.012368877418339252	-0.013779070228338242	-0.014739018864929676	-0.014869248494505882
1.9349999999998522	-0.008498412556946278	-0.012451435439288616	-0.013866059482097626	-0.014828775078058243	-0.014959569089114666
1.939999999999852	-0.008565118536353111	-0.01253433246165514	-0.013953492976725101	-0.014919066801667213	-0.015050433576107025
1.944999999999852	-0.008632115088403225	-0.012617581523954868	-0.014041384682059288	-0.015009911730885506	-0.015141860581934452
1.9499999999998519	-0.00869941245764494	-0.012701191008090973	-0.01412974577397108	-0.015101321041584015	-0.015233862213790417
1.9549999999998517	-0.008767024613916874	-0.012785178609192371	-0.014218593016266823	-0.01519331056624651	-0.015326457098126411
1.9599999999998516	-0.008834962733089924	-0.012869554571807384	-0.014307942241430283	-0.015285899862647057	-0.015419659204781055
1.9649999999998515	-0.008903240785002708	-0.012954335659742355	-0.01439780555665493	-0.015379102900624275	-0.015513486228883266
1.9699999999998514	-0.008971872739493847	-0.013039536774158478	-0.014488204382359982	-0.015472937375307083	-0.015607954934239388
1.9749999999998513	-0.009040874429047108	-0.01312517561018467	-0.014579154551029205	-0.015567425638437271	-0.01570308767259121
1.9799999999998512	-0.00911025796085596	-0.013211267068982124	-0.014670674689114094	-0.015662584453821182	-0.0157989002764225
1.984999999999851	-0.009180043824017048	-0.013297829777002335	-0.01476278342306614	-0.01575843244791031	-0.015895415097475052
1.989999999999851	-0.009250247851014137	-0.013384884223341942	-0.014855504035949707	-0.01585499383509159	-0.015992652624845505
1.994999999999851	-0.009320885874330997	-0.013472446240484715	-0.014948851428925991	-0.01595228724181652	-0.0160906333476305
1.9999999999998508	-0.00939197838306427	-0.013560539111495018	-0.015042850747704506	-0.01605033688247204	-0.01618937961757183
2.0049999999998507	-0.009463544934988022	-0.013649185188114643	-0.015137524344027042	-0.016149165108799934	-0.016288917511701584
2.0099999999998506	-0.009535602293908596	-0.013738401234149933	-0.015232893638312817	-0.016248794272542	-0.016389265656471252
2.0149999999998505	-0.009608173742890358	-0.013828215189278126	-0.015328983776271343	-0.016349252313375473	-0.016490453854203224
2.0199999999998504	-0.00968127977102995	-0.013918646611273289	-0.015425817109644413	-0.016450557857751846	-0.01659250259399414
2.0249999999998503	-0.009754941798746586	-0.014009720645844936	-0.015523419715464115	-0.016552744433283806	-0.01669544167816639
2.02999999999985	-0.009829181246459484	-0.014101462438702583	-0.015621817670762539	-0.016655832529067993	-0.01679929345846176
2.03499999999985	-0.009904024191200733	-0.014193898066878319	-0.015721037983894348	-0.016759851947426796	-0.016904089599847794
2.03999999999985	-0.00997949205338955	-0.014287051744759083	-0.015821104869246483	-0.016864828765392303	-0.017009850591421127
2.04499999999985	-0.010055608116090298	-0.014380949549376965	-0.015922049060463905	-0.016970789059996605	-0.01711660996079445
2.0499999999998497	-0.010132398456335068	-0.014475623145699501	-0.016023896634578705	-0.017077766358852386	-0.017224397510290146
2.0549999999998496	-0.0102098872885108	-0.014571095816791058	-0.01612667553126812	-0.017185784876346588	-0.01733323559165001
2.0599999999998495	-0.010288102552294731	-0.014667397364974022	-0.016230415552854538	-0.017294876277446747	-0.017443159595131874
2.0649999999998494	-0.010367066599428654	-0.014764556661248207	-0.016335144639015198	-0.0174050685018301	-0.01755419559776783
2.0699999999998493	-0.010446807369589806	-0.014862602576613426	-0.016440896317362785	-0.017516393214464188	-0.017666377127170563
2.074999999999849	-0.010527353733778	-0.014961565844714642	-0.01654769852757454	-0.017628882080316544	-0.01777973212301731
2.079999999999849	-0.010608729906380177	-0.015061476267874241	-0.016655581071972847	-0.017742563039064407	-0.017894292250275612
2.084999999999849	-0.010690965689718723	-0.015162364579737186	-0.016764575615525246	-0.017857469618320465	-0.018010087311267853
2.089999999999849	-0.010774086229503155	-0.015264258719980717	-0.016874713823199272	-0.017973629757761955	-0.01812715083360672
2.0949999999998488	-0.010858120396733284	-0.015367193147540092	-0.016986023634672165	-0.018091075122356415	-0.018245510756969452
2.0999999999998487	-0.010943097062408924	-0.015471198596060276	-0.01709854044020176	-0.01820984110236168	-0.018365202471613884
2.1049999999998485	-0.011029042303562164	-0.01557630579918623	-0.017212295904755592	-0.018329953774809837	-0.018486255779862404
2.1099999999998484	-0.011115988716483116	-0.01568254642188549	-0.01732731983065605	-0.018451452255249023	-0.01860870234668255
2.1149999999998483	-0.011203957721590996	-0.015789950266480446	-0.017443643882870674	-0.018574358895421028	-0.018732570111751556
2.1199999999998482	-0.011292981915175915	-0.015898551791906357	-0.017561299726366997	-0.018698710948228836	-0.01885789819061756
2.124999999999848	-0.011383088305592537	-0.01600837893784046	-0.017680319026112556	-0.018824538215994835	-0.018984708935022354
2.129999999999848	-0.011474303901195526	-0.016119467094540596	-0.01780073158442974	-0.018951870501041412	-0.01911303959786892
2.134999999999848	-0.011566657572984695	-0.016231844201683998	-0.017922570928931236	-0.019080739468336105	-0.019242918118834496
2.139999999999848	-0.011660176329314709	-0.016345545649528503	-0.01804586686193943	-0.0192111749202013	-0.01937437616288662
2.1449999999998477	-0.01175488717854023	-0.01646059937775135	-0.01817064918577671	-0.019343210384249687	-0.01950744353234768
2.1499999999998476	-0.011850814335048199	-0.016577033326029778	-0.018296947702765465	-0.019476866349577904	-0.019642148166894913
2.1549999999998475	-0.011947988532483578	-0.01669488288462162	-0.01842479221522808	-0.019612183794379234	-0.019778521731495857
2.1599999999998474	-0.012046432122588158	-0.016814174130558968	-0.018554214388132095	-0.019749179482460022	-0.019916590303182602
2.1649999999998473	-0.012146169319748878	-0.016934936866164207	-0.0186852365732193	-0.019887888804078102	-0.020056381821632385
2.169999999999847	-0.012247229926288128	-0.017057200893759727	-0.018817894160747528	-0.020028337836265564	-0.020197927951812744
2.174999999999847	-0.012349631637334824	-0.017180994153022766	-0.018952207639813423	-0.020170552656054497	-0.02034124918282032
2.179999999999847	-0.01245340146124363	-0.017306340858340263	-0.01908820867538452	-0.02031455561518669	-0.020486371591687202
2.184999999999847	-0.012558559887111187	-0.017433274537324905	-0.019225919619202614	-0.020460376515984535	-0.02063332498073578
2.1899999999998467	-0.012665129266679287	-0.017561811953783035	-0.01936536654829979	-0.02060803584754467	-0.02078212797641754
2.1949999999998466	-0.01277313195168972	-0.01769198663532734	-0.019506575539708138	-0.020757561549544334	-0.02093280851840973
2.1999999999998465	-0.012882583774626255	-0.01782381534576416	-0.01964956521987915	-0.020908968523144722	-0.021085381507873535
2.2049999999998464	-0.012993507087230682	-0.017957329750061035	-0.019794361665844917	-0.021062282845377922	-0.021239876747131348
2.2099999999998463	-0.013105918653309345	-0.01809254288673401	-0.01994098164141178	-0.02121751941740513	-0.02139630913734436
2.214999999999846	-0.013219833374023438	-0.01822948269546032	-0.020089449360966682	-0.02137470245361328	-0.021554697304964066
2.219999999999846	-0.013335269875824451	-0.01836816594004631	-0.020239779725670815	-0.021533848717808723	-0.021715059876441956
2.224999999999846	-0.013452239334583282	-0.018508614972233772	-0.02039199136197567	-0.0216949712485075	-0.021877411752939224
2.229999999999846	-0.013570756651461124	-0.0186508409678936	-0.02054610103368759	-0.021858086809515953	-0.022041769698262215
2.2349999999998458	-0.013690834864974022	-0.018794870004057884	-0.020702127367258072	-0.022023208439350128	-0.02220814675092697
2.2399999999998457	-0.013812483288347721	-0.01894070953130722	-0.020860079675912857	-0.02219035103917122	-0.02237655594944954
2.2449999999998456	-0.013935711234807968	-0.0190883781760931	-0.02101997286081314	-0.02235952578485012	-0.022547006607055664
2.2499999999998455	-0.014060529880225658	-0.019237888976931572	-0.02118181623518467	-0.02253073826432228	-0.02271951176226139
2.2549999999998454	-0.014186941087245941	-0.01938924752175808	-0.02134561724960804	-0.022703999653458595	-0.022894077003002167
2.2599999999998452	-0.014314955100417137	-0.019542474299669266	-0.021511392667889595	-0.02287931740283966	-0.02307070791721344
2.264999999999845	-0.014444573782384396	-0.01969757303595543	-0.021679144352674484	-0.023056698963046074	-0.023249417543411255
2.269999999999845	-0.01457580178976059	-0.019854551181197166	-0.021848877891898155	-0.023236144334077835	-0.023430202156305313
2.274999999999845	-0.014708640053868294	-0.020013416185975075	-0.022020597010850906	-0.023417659103870392	-0.023613067343831062
2.279999999999845	-0.014843087643384933	-0.02017417550086975	-0.022194307297468185	-0.023601243272423744	-0.02379801496863365
2.2849999999998447	-0.014979148283600807	-0.020336829125881195	-0.02237001061439514	-0.02378689870238304	-0.02398504689335823
2.2899999999998446	-0.015116816386580467	-0.020501382648944855	-0.022547706961631775	-0.023974623531103134	-0.02417415753006935
2.2949999999998445	-0.01525608915835619	-0.02066783607006073	-0.022727396339178085	-0.024164415895938873	-0.024365350604057312
2.2999999999998444	-0.01539696380496025	-0.02083619311451912	-0.022909076884388924	-0.02435627207159996	-0.024558616802096367
2.3049999999998443	-0.015539436601102352	-0.021006451919674873	-0.02309274673461914	-0.024550190195441246	-0.024753956124186516
2.309999999999844	-0.01568349450826645	-0.021178606897592545	-0.02327839471399784	-0.024746153503656387	-0.024951355531811714
2.314999999999844	-0.015829140320420265	-0.02135266177356243	-0.023466026410460472	-0.02494416944682598	-0.02515081688761711
2.319999999999844	-0.015976358205080032	-0.021528609097003937	-0.02365563064813614	-0.025144221261143684	-0.025352325290441513
2.324999999999844	-0.0161251462996006	-0.021706445142626762	-0.023847201839089394	-0.0253463052213192	-0.02555587701499462
2.3299999999998438	-0.016275491565465927	-0.02188616618514061	-0.02404073253273964	-0.02555040642619133	-0.02576146088540554
2.3349999999998436	-0.016427382826805115	-0.022067764773964882	-0.02423620969057083	-0.025756515562534332	-0.025969062000513077
2.3399999999998435	-0.016580814495682716	-0.02225123718380928	-0.02443363144993782	-0.025964628905057907	-0.026178676635026932
2.3449999999998434	-0.016735775396227837	-0.022436577826738358	-0.02463298849761486	-0.02617472968995571	-0.02639028988778591
2.3499999999998433	-0.01689225062727928	-0.02262377366423607	-0.024834265932440758	-0.02638680301606655	-0.02660388872027397
2.354999999999843	-0.017050238326191902	-0.022812824696302414	-0.025037458166480064	-0.026600845158100128	-0.026819465681910515
2.359999999999843	-0.017209721729159355	-0.023003721609711647	-0.025242552161216736	-0.02681683748960495	-0.0270370040088892
2.364999999999843	-0.017370695248246193	-0.02319646254181862	-0.025449546054005623	-0.02703477442264557	-0.027256498113274574
2.369999999999843	-0.01753315143287182	-0.023391036316752434	-0.02565842866897583	-0.02725464291870594	-0.027477936819195747
2.374999999999843	-0.017697080969810486	-0.023587439209222794	-0.025869186967611313	-0.02747643180191517	-0.027701301500201225
2.3799999999998427	-0.017862478271126747	-0.02378566935658455	-0.02608182281255722	-0.027700135484337807	-0.027926594018936157
2.3849999999998426	-0.018029341474175453	-0.0239857230335474	-0.026296325027942657	-0.027925744652748108	-0.02815379947423935
2.3899999999998425	-0.018197661265730858	-0.02418760024011135	-0.026512689888477325	-0.028153249993920326	-0.028382914140820503
2.3949999999998424	-0.018367445096373558	-0.024391302838921547	-0.026730913668870926	-0.02838265150785446	-0.028613930568099022
2.3999999999998423	-0.018538689240813255	-0.02459682896733284	-0.026951001957058907	-0.028613941743969917	-0.028846848756074905
2.404999999999842	-0.018711401149630547	-0.024804189801216125	-0.027172954753041267	-0.028847122564911842	-0.029081666842103004
2.409999999999842	-0.01888558454811573	-0.025013387203216553	-0.02739677019417286	-0.029082199558615685	-0.02931838668882847
2.414999999999842	-0.01906125620007515	-0.025224441662430763	-0.027622466906905174	-0.029319174587726593	-0.029557015746831894
2.419999999999842	-0.01923842541873455	-0.025437358766794205	-0.02785004861652851	-0.029558055102825165	-0.02979755774140358
2.4249999999998417	-0.019417112693190575	-0.02565215900540352	-0.028079532086849213	-0.029798856005072594	-0.03004002943634987
2.4299999999998416	-0.01959734410047531	-0.025868868455290794	-0.028310934081673622	-0.030041592195630074	-0.030284447595477104
2.4349999999998415	-0.01977914571762085	-0.026087509468197823	-0.028544284403324127	-0.030286286026239395	-0.03053082711994648
2.4399999999998414	-0.019962551072239876	-0.026308119297027588	-0.028779607266187668	-0.0305329617112875	-0.030779201537370682
2.4449999999998413	-0.020147599279880524	-0.026530733332037926	-0.02901693619787693	-0.03078165464103222	-0.0310295931994915
2.449999999999841	-0.020334335044026375	-0.02675539441406727	-0.029256312176585197	-0.031032396480441093	-0.03128204494714737
2.454999999999841	-0.020522810518741608	-0.026982150971889496	-0.0294977817684412	-0.031285230070352554	-0.03153659775853157
2.459999999999841	-0.02071308344602585	-0.027211057022213936	-0.02974139153957367	-0.03154021129012108	-0.031793300062417984
2.464999999999841	-0.02090521901845932	-0.02744217962026596	-0.02998720295727253	-0.0317973829805851	-0.03205220401287079
2.4699999999998408	-0.021099289879202843	-0.027675582095980644	-0.030235283076763153	-0.03205681964755058	-0.03231337293982506
2.4749999999998407	-0.021295377984642982	-0.027911344543099403	-0.03048570267856121	-0.03231858089566231	-0.032576873898506165
2.4799999999998406	-0.021493561565876007	-0.028149545192718506	-0.030738532543182373	-0.03258274123072624	-0.032842785120010376
2.4849999999998404	-0.021693943068385124	-0.028390279039740562	-0.03099386766552925	-0.032849397510290146	-0.03311119228601456
2.4899999999998403	-0.02189662493765354	-0.028633642941713333	-0.03125179931521416	-0.03311862424015999	-0.03338217735290527
2.4949999999998402	-0.022101713344454765	-0.028879737481474876	-0.03151242807507515	-0.03339052572846413	-0.033655840903520584
2.49999999999984	-0.0223093219101429	-0.029128676280379295	-0.03177585452795029	-0.03366520255804062	-0.03393228352069855
2.50499999999984	-0.022519581019878387	-0.02938057668507099	-0.03204220160841942	-0.033942773938179016	-0.034211620688438416
2.50999999999984	-0.02273261547088623	-0.029635559767484665	-0.0323115773499012	-0.03422334045171738	-0.03449396416544914
2.51499999999984	-0.02294856123626232	-0.02989375963807106	-0.032584115862846375	-0.034507036209106445	-0.03477943688631058
2.5199999999998397	-0.023167559877038002	-0.030155301094055176	-0.03285994008183479	-0.034793976694345474	-0.03506815806031227
2.5249999999998396	-0.023389754816889763	-0.030420327559113503	-0.0331391803920269	-0.03508429601788521	-0.03536025807261467
2.5299999999998395	-0.023615295067429543	-0.030688976868987083	-0.03342198207974434	-0.03537812829017639	-0.035655874758958817
2.5349999999998394	-0.02384432964026928	-0.03096138872206211	-0.03370846435427666	-0.03567560017108917	-0.03595513105392456
2.5399999999998393	-0.024077003821730614	-0.031237700954079628	-0.033998776227235794	-0.035976845771074295	-0.036258164793252945
2.544999999999839	-0.02431347221136093	-0.031518056988716125	-0.034293048083782196	-0.036281995475292206	-0.03656510263681412
2.549999999999839	-0.024553880095481873	-0.03180258721113205	-0.03459140285849571	-0.03659117594361305	-0.036876071244478226
2.554999999999839	-0.024798361584544182	-0.032091423869132996	-0.03489397466182709	-0.036904510110616684	-0.03719118982553482
2.559999999999839	-0.02504706010222435	-0.032384682446718216	-0.035200875252485275	-0.037222106009721756	-0.037510573863983154
2.5649999999998387	-0.025300102308392525	-0.03268248215317726	-0.03551221266388893	-0.037544071674346924	-0.037834327667951584
2.5699999999998386	-0.02555759996175766	-0.03298492357134819	-0.035828087478876114	-0.037870507687330246	-0.03816254064440727
2.5749999999998385	-0.02581966482102871	-0.033292099833488464	-0.03614858165383339	-0.038201481103897095	-0.038495294749736786
2.5799999999998384	-0.026086382567882538	-0.03360407426953316	-0.03647376596927643	-0.03853706642985344	-0.0388326570391655
2.5849999999998383	-0.02635783702135086	-0.03392091393470764	-0.03680369257926941	-0.03887731209397316	-0.03917467221617699
2.589999999999838	-0.026634087786078453	-0.0342426635324955	-0.03713839873671532	-0.03922225162386894	-0.03952137753367424
2.594999999999838	-0.026915187016129494	-0.03456934168934822	-0.03747790679335594	-0.03957189619541168	-0.03987278789281845
2.599999999999838	-0.02720116265118122	-0.034900959581136703	-0.03782222047448158	-0.039926253259181976	-0.04022889584302902
2.604999999999838	-0.02749202959239483	-0.03523750975728035	-0.03817132115364075	-0.040285296738147736	-0.04058968275785446
2.609999999999838	-0.027787793427705765	-0.03557896614074707	-0.03852517902851105	-0.040648993104696274	-0.04095511883497238
2.6149999999998377	-0.028088446706533432	-0.03592529520392418	-0.0388837568461895	-0.04101729765534401	-0.041325148195028305
2.6199999999998376	-0.02839396707713604	-0.036276448518037796	-0.039246995002031326	-0.04139014706015587	-0.041699718683958054
2.6249999999998375	-0.028704335913062096	-0.036632370203733444	-0.03961484134197235	-0.041767481714487076	-0.04207875579595566
2.6299999999998374	-0.02901952527463436	-0.036993008106946945	-0.039987221360206604	-0.04214923083782196	-0.042462196201086044
2.6349999999998373	-0.029339510947465897	-0.03735830634832382	-0.04036407545208931	-0.04253531992435455	-0.04284996539354324
2.639999999999837	-0.029664266854524612	-0.0377282053232193	-0.040745340287685394	-0.042925674468278885	-0.043241988867521286
2.644999999999837	-0.029993783682584763	-0.0381026528775692	-0.04113095998764038	-0.04332024231553078	-0.0436382032930851
2.649999999999837	-0.0303280521184206	-0.03848162293434143	-0.041520874947309494	-0.043718960136175156	-0.0440385527908802
2.654999999999837	-0.030667074024677277	-0.038865070790052414	-0.04191505163908005	-0.04412177577614784	-0.04444298520684242
2.6599999999998367	-0.03101085126399994	-0.03925296291708946	-0.04231344163417816	-0.04452864080667496	-0.04485144838690758
2.6649999999998366	-0.03135938197374344	-0.03964526578783989	-0.04271599277853966	-0.04493948817253113	-0.045263875275850296
2.6699999999998365	-0.031712647527456284	-0.04004192724823952	-0.04312263801693916	-0.04535425081849098	-0.045680198818445206
2.6749999999998364	-0.032070599496364594	-0.04044284299015999	-0.04353327676653862	-0.045772816985845566	-0.046100299805402756
2.6799999999998363	-0.03243314474821091	-0.040847890079021454	-0.04394775256514549	-0.046195026487112045	-0.04652402177453041
2.684999999999836	-0.032800108194351196	-0.041256844997406006	-0.044365838170051575	-0.046620629727840424	-0.046951115131378174
2.689999999999836	-0.03317120298743248	-0.041669365018606186	-0.044787175953388214	-0.04704927280545235	-0.04738122597336769
2.694999999999836	-0.033546026796102524	-0.042084988206624985	-0.045211292803287506	-0.04748046398162842	-0.04781385511159897
2.699999999999836	-0.03392399102449417	-0.04250306636095047	-0.045637521892786026	-0.047913532704114914	-0.04824833571910858
2.7049999999998358	-0.03430433198809624	-0.04292275384068489	-0.046065010130405426	-0.04834761098027229	-0.04868379607796669
2.7099999999998357	-0.03468605875968933	-0.04334297776222229	-0.046492673456668854	-0.0487816147506237	-0.049119140952825546
2.7149999999998355	-0.03506798297166824	-0.04376246780157089	-0.04691922664642334	-0.049214232712984085	-0.04955307021737099
2.7199999999998354	-0.03544873744249344	-0.04417974129319191	-0.0473431795835495	-0.04964397847652435	-0.04998408630490303
2.7249999999998353	-0.03582686558365822	-0.04459325596690178	-0.047762978821992874	-0.05006927624344826	-0.050410620868206024
2.7299999999998352	-0.036201007664203644	-0.0450015515089035	-0.048177145421504974	-0.050488654524087906	-0.050831180065870285
2.734999999999835	-0.03657012805342674	-0.045403510332107544	-0.04858456552028656	-0.05090096965432167	-0.05124463513493538
2.739999999999835	-0.036933835595846176	-0.04579869285225868	-0.04898476600646973	-0.051305752247571945	-0.051650505512952805
2.744999999999835	-0.037292685359716415	-0.0461876317858696	-0.049378279596567154	-0.05170351266860962	-0.052049312740564346
2.749999999999835	-0.037648268043994904	-0.04657196253538132	-0.049766700714826584	-0.05209585279226303	-0.05244264751672745
2.7549999999998347	-0.03800293803215027	-0.046954113990068436	-0.050152432173490524	-0.0524851493537426	-0.05283289775252342
2.7599999999998346	-0.03835895657539368	-0.0473364032804966	-0.05053776875138283	-0.05287369713187218	-0.05322236567735672
2.7649999999998345	-0.03871694579720497	-0.04771945998072624	-0.050923313945531845	-0.053262095898389816	-0.0536116398870945
2.7699999999998344	-0.03907403349876404	-0.048100266605615616	-0.05130605772137642	-0.05364732816815376	-0.053997702896595
2.7749999999998343	-0.03942221775650978	-0.04847046732902527	-0.051677677780389786	-0.05402105674147606	-0.054372210055589676
2.779999999999834	-0.03974774852395058	-0.048815712332725525	-0.052023887634277344	-0.054368991404771805	-0.05472084507346153
2.784999999999834	-0.04003215581178665	-0.04911675676703453	-0.05232551693916321	-0.05467196926474571	-0.05502442270517349
2.789999999999834	-0.04025496542453766	-0.0493522509932518	-0.052561331540346146	-0.05490874499082565	-0.055261656641960144
2.794999999999834	-0.04039749130606651	-0.04950272664427757	-0.052711937576532364	-0.055059920996427536	-0.05541312322020531
2.7999999999998337	-0.04044662415981293	-0.04955452308058739	-0.05276374891400337	-0.05511191487312317	-0.0554652214050293
2.8049999999998336	-0.04039766639471054	-0.049502745270729065	-0.052711885422468185	-0.05505983904004097	-0.055413056164979935
2.8099999999998335	-0.040255315601825714	-0.049352288246154785	-0.05256122723221779	-0.054908573627471924	-0.0552615188062191
2.8149999999998334	-0.040032681077718735	-0.04911680892109871	-0.05232536047697067	-0.05467171221971512	-0.05502421408891678
2.8199999999998333	-0.03974843770265579	-0.0488157793879509	-0.052023667842149734	-0.05436864122748375	-0.05472056195139885
2.824999999999833	-0.039423078298568726	-0.048470545560121536	-0.0516774021089077	-0.05402060225605965	-0.05437184125185013
2.829999999999833	-0.039075057953596115	-0.04810035973787308	-0.05130571499466896	-0.053646769374608994	-0.05399724841117859
2.834999999999833	-0.038718122988939285	-0.047719556838274	-0.05092289298772812	-0.05326142534613609	-0.05361108109354973
2.839999999999833	-0.038360293954610825	-0.04733650013804436	-0.05053727328777313	-0.0528729073703289	-0.05322171002626419
2.8449999999998328	-0.03800443187355995	-0.046954214572906494	-0.05015186220407486	-0.052484240382909775	-0.052832141518592834
2.8499999999998327	-0.03764990344643593	-0.04657205566763878	-0.049766041338443756	-0.05209480598568916	-0.05244176834821701
2.8549999999998326	-0.03729446977376938	-0.04618771746754646	-0.04937753826379776	-0.051702339202165604	-0.052048325538635254
2.8599999999998325	-0.03693575784564018	-0.04579876363277435	-0.04898393154144287	-0.05130444094538689	-0.05164939537644386
2.8649999999998323	-0.0365721769630909	-0.04540356621146202	-0.04858362302184105	-0.05089950934052467	-0.05124339088797569
2.8699999999998322	-0.036203186959028244	-0.04500158876180649	-0.0481761135160923	-0.05048704892396927	-0.05082980543375015
2.874999999999832	-0.03582916408777237	-0.044593267142772675	-0.04776182770729065	-0.050067510455846786	-0.05040910094976425
2.879999999999832	-0.035451147705316544	-0.04417971894145012	-0.04734191671013832	-0.04964204505085945	-0.04998241364955902
2.884999999999832	-0.035070497542619705	-0.04376240074634552	-0.04691784083843231	-0.049212124198675156	-0.04955124109983444
2.889999999999832	-0.034688666462898254	-0.043342869728803635	-0.04649116471409798	-0.04877932742238045	-0.04911714419722557
2.8949999999998317	-0.034307029098272324	-0.04292258620262146	-0.046063367277383804	-0.048345137387514114	-0.04868162423372269
2.8999999999998316	-0.033926770091056824	-0.042502839118242264	-0.04563573747873306	-0.04791086167097092	-0.048245977610349655
2.9049999999998315	-0.03354887291789055	-0.042084693908691406	-0.045209359377622604	-0.047477591782808304	-0.04781131073832512
2.9099999999998314	-0.03317410871386528	-0.04166899621486664	-0.044785089790821075	-0.04704618826508522	-0.047378480434417725
2.9149999999998313	-0.03280306234955788	-0.041256386786699295	-0.044363588094711304	-0.046617329120635986	-0.046948160976171494
2.919999999999831	-0.03243614360690117	-0.04084734618663788	-0.04394534230232239	-0.0461915023624897	-0.04652085900306702
2.924999999999831	-0.03207362815737724	-0.040442198514938354	-0.04353068768978119	-0.045769065618515015	-0.046096913516521454
2.929999999999831	-0.031715694814920425	-0.04004117101430893	-0.043119870126247406	-0.04535025730729103	-0.0456765778362751
2.934999999999831	-0.03136243671178818	-0.03964439406991005	-0.04271303489804268	-0.04493524506688118	-0.04526001587510109
2.9399999999998307	-0.031013909727334976	-0.03925196826457977	-0.04231029003858566	-0.044524144381284714	-0.04484734311699867
2.9449999999998306	-0.03067011944949627	-0.03886394202709198	-0.04191170260310173	-0.044117022305727005	-0.04443862661719322
2.9499999999998305	-0.030331077054142952	-0.038480352610349655	-0.04151732102036476	-0.04371393844485283	-0.04403393343091011
2.9549999999998304	-0.029996773228049278	-0.03810123726725578	-0.04112718999385834	-0.04331494867801666	-0.04363331198692322
2.9599999999998303	-0.029667211696505547	-0.03772662580013275	-0.04074135050177574	-0.042920105159282684	-0.04323681816458702
2.96499999999983	-0.029342399910092354	-0.03735656663775444	-0.04035986214876175	-0.042529456317424774	-0.042844515293836594
2.96999999999983	-0.029022350907325745	-0.036991097033023834	-0.03998277708888054	-0.0421430766582489	-0.042456455528736115
2.97499999999983	-0.02870708517730236	-0.03663027659058571	-0.039610158652067184	-0.04176103323698044	-0.04207271337509155
2.97999999999983	-0.02839662693440914	-0.03627416118979454	-0.03924207016825676	-0.041383396834135056	-0.041693367063999176
2.98499999999983	-0.028091004118323326	-0.035922810435295105	-0.038878582417964935	-0.04101023077964783	-0.041318487375974655
2.9899999999998297	-0.027790239080786705	-0.03557627275586128	-0.03851974755525589	-0.04064160957932472	-0.04094813019037247
2.9949999999998296	-0.02749435417354107	-0.03523460030555725	-0.0381656251847744	-0.04027758911252022	-0.04058237001299858
2.9999999999998295	-0.027203349396586418	-0.0348978266119957	-0.037816260010004044	-0.039918214082717896	-0.04022124782204628
3.0049999999998285	-0.02691723220050335	-0.03456597775220871	-0.037471674382686615	-0.03956352546811104	-0.03986479714512825
3.0099999999998293	-0.026635978370904922	-0.03423905745148659	-0.037131890654563904	-0.03921353816986084	-0.03951304033398628
3.01499999999983	-0.0263595562428236	-0.033917058259248734	-0.036796893924474716	-0.0388682521879673	-0.03916597738862038
3.019999999999829	-0.026087922975420952	-0.033599961549043655	-0.036466676741838455	-0.038527656346559525	-0.038823600858449936
3.024999999999828	-0.025821011513471603	-0.03328771889209747	-0.03614119812846184	-0.03819171339273453	-0.03848586976528168
3.029999999999829	-0.025558749213814735	-0.03298027813434601	-0.035820405930280685	-0.03786037489771843	-0.03815273940563202
3.0349999999998296	-0.025301039218902588	-0.032677553594112396	-0.03550422564148903	-0.03753357380628586	-0.03782414272427559
3.0399999999998286	-0.025047773495316505	-0.03237946704030037	-0.0351925790309906	-0.037211235612630844	-0.03750000521540642
3.0449999999998276	-0.024798842146992683	-0.03208591416478157	-0.03488536179065704	-0.03689325973391533	-0.037180230021476746
3.0499999999998284	-0.024554111063480377	-0.03179677203297615	-0.03458246961236	-0.036579541862010956	-0.03686470538377762
3.054999999999829	-0.02431344985961914	-0.031511932611465454	-0.03428378701210022	-0.03626997768878937	-0.036553334444761276
3.059999999999828	-0.024076716974377632	-0.031231259927153587	-0.03398918733000755	-0.03596443682909012	-0.03624598681926727
3.064999999999827	-0.023843763396143913	-0.030954619869589806	-0.033698540180921555	-0.03566279262304306	-0.03594253584742546
3.069999999999828	-0.023614445701241493	-0.030681878328323364	-0.033411718904972076	-0.03536492586135864	-0.03564285859465599
3.0749999999998288	-0.023388611152768135	-0.030412891879677773	-0.03312857821583748	-0.03507068753242493	-0.03534681722521782
3.0799999999998278	-0.0231661107391119	-0.030147520825266838	-0.03284898400306702	-0.03477995842695236	-0.0350542813539505
3.0849999999998268	-0.022946797311306	-0.02988562360405922	-0.03257281333208084	-0.034492604434490204	-0.03476512432098389
3.0899999999998276	-0.022730525583028793	-0.02962706983089447	-0.032299917191267014	-0.034208495169878006	-0.03447921201586723
3.0949999999998283	-0.022517159581184387	-0.029371725395321846	-0.03203018009662628	-0.03392750769853592	-0.03419642150402069
3.0999999999998273	-0.02230656147003174	-0.02911945804953575	-0.0317634716629982	-0.033649515360593796	-0.03391663357615471
3.1049999999998263	-0.02209859900176525	-0.028870142996311188	-0.031499672681093216	-0.03337441012263298	-0.033639732748270035
3.109999999999827	-0.021893156692385674	-0.02862367033958435	-0.031238675117492676	-0.03310207650065422	-0.03336561098694801
3.114999999999828	-0.021690113469958305	-0.028379926458001137	-0.030980370938777924	-0.032832417637109756	-0.03309416398406029
3.119999999999827	-0.021489359438419342	-0.02813880145549774	-0.03072465769946575	-0.03256532922387123	-0.0328252911567688
3.124999999999826	-0.021290792152285576	-0.027900205925107002	-0.0304714422672987	-0.03230072185397148	-0.032558903098106384
3.1299999999998267	-0.021094322204589844	-0.027664048597216606	-0.030220642685890198	-0.03203851729631424	-0.03229492902755737
3.1349999999998275	-0.020899860188364983	-0.02743024379014969	-0.029972178861498833	-0.031778641045093536	-0.0320332795381546
3.1399999999998265	-0.020707329735159874	-0.02719872072339058	-0.029725978150963783	-0.0315210185945034	-0.031773898750543594
3.1449999999998255	-0.0205166544765234	-0.026969406753778458	-0.029481977224349976	-0.03126559033989906	-0.03151671215891838
3.1499999999998263	-0.020327772945165634	-0.02674223855137825	-0.029240116477012634	-0.03101230226457119	-0.03126167505979538
3.154999999999827	-0.020140623673796654	-0.026517167687416077	-0.02900034561753273	-0.030761105939745903	-0.031008735299110413
3.159999999999826	-0.019955161958932877	-0.02629414014518261	-0.028762618079781532	-0.03051195852458477	-0.030757848173379898
3.164999999999825	-0.019771339371800423	-0.026073114946484566	-0.028526898473501205	-0.030264822766184807	-0.030508985742926598
3.169999999999826	-0.019589116796851158	-0.02585405483841896	-0.028293149545788765	-0.030019668862223625	-0.030262107029557228
3.1749999999998266	-0.019408460706472397	-0.025636928156018257	-0.02806134521961212	-0.029776472598314285	-0.030017193406820297
3.1799999999998256	-0.0192293468862772	-0.025421706959605217	-0.027831459417939186	-0.029535207897424698	-0.029774222522974014
3.1849999999998246	-0.019051749259233475	-0.0252083707600832	-0.027603477239608765	-0.029295865446329117	-0.029533181339502335
3.1899999999998254	-0.018875649198889732	-0.02499689906835556	-0.027377378195524216	-0.02905842661857605	-0.029294051229953766
3.194999999999826	-0.018701031804084778	-0.024787278845906258	-0.02715315669775009	-0.0288228839635849	-0.02905682660639286
3.199999999999825	-0.018527889624238014	-0.024579500779509544	-0.026930803433060646	-0.028589235618710518	-0.02882150560617447
3.204999999999824	-0.018356215208768845	-0.024373553693294525	-0.026710310950875282	-0.028357479721307755	-0.028588086366653442
3.209999999999825	-0.01818600296974182	-0.0241694375872612	-0.026491684839129448	-0.02812761440873146	-0.028356565162539482
3.2149999999998258	-0.018017251044511795	-0.023967143148183823	-0.026274915784597397	-0.027899639680981636	-0.028126947581768036
3.219999999999825	-0.017849963158369064	-0.02376667410135269	-0.026060011237859726	-0.027673566713929176	-0.027899237349629402
3.224999999999824	-0.01768413931131363	-0.023568032309412956	-0.025846974924206734	-0.02744939737021923	-0.027673441916704178
3.2299999999998246	-0.017519785091280937	-0.023371219635009766	-0.02563581056892872	-0.027227139100432396	-0.02744957059621811
3.2349999999998253	-0.017356909811496735	-0.02317623794078827	-0.025426531210541725	-0.027006806805729866	-0.02722763456404209
3.2399999999998244	-0.01719551719725132	-0.022983094677329063	-0.025219138711690903	-0.02678840421140194	-0.027007639408111572
3.2449999999998234	-0.01703561842441559	-0.022791795432567596	-0.025013644248247147	-0.02657194435596466	-0.026789596304297447
3.249999999999824	-0.016877224668860435	-0.022602347657084465	-0.024810055270791054	-0.026357444003224373	-0.02657352015376091
3.254999999999825	-0.01672034151852131	-0.022414756938815117	-0.02460838109254837	-0.026144903153181076	-0.026359425857663155
3.259999999999824	-0.016564982011914253	-0.022229028865695	-0.02440863475203514	-0.02593434602022171	-0.02614731527864933
3.264999999999823	-0.016411155462265015	-0.02204517088830471	-0.024210818111896515	-0.025725772604346275	-0.02593720331788063
3.2699999999998237	-0.016258874908089638	-0.021863188594579697	-0.024014949798583984	-0.025519199669361115	-0.0257291067391634
3.2749999999998245	-0.01610814407467842	-0.021683089435100555	-0.0238210316747427	-0.025314636528491974	-0.025523029267787933
3.2799999999998235	-0.015958979725837708	-0.021504882723093033	-0.023629074916243553	-0.025112099945545197	-0.025318987667560577
3.2849999999998225	-0.015811389312148094	-0.02132856659591198	-0.023439085111021996	-0.024911588057875633	-0.02511698752641678
3.2899999999998233	-0.015665380284190178	-0.021154148504137993	-0.023251071572303772	-0.024713119491934776	-0.024917040020227432
3.294999999999824	-0.015520961955189705	-0.02098163403570652	-0.02306503988802433	-0.024516696110367775	-0.024719150736927986
3.299999999999823	-0.015378140844404697	-0.02081102319061756	-0.02288099192082882	-0.024322329089045525	-0.024523330852389336
3.304999999999822	-0.015236923471093178	-0.020642319694161415	-0.022698933258652687	-0.024130022153258324	-0.02432958222925663
3.309999999999823	-0.015097315423190594	-0.02047552354633808	-0.02251886948943138	-0.023939775303006172	-0.024137908592820168
3.3149999999998236	-0.014959323219954967	-0.02031063288450241	-0.0223408006131649	-0.023751603439450264	-0.023948319256305695
3.3199999999998226	-0.014822944067418575	-0.020147643983364105	-0.0221647247672081	-0.023565497249364853	-0.023760810494422913
3.3249999999998217	-0.01468818448483944	-0.019986562430858612	-0.021990643814206123	-0.023381464183330536	-0.02357538603246212
3.3299999999998224	-0.014555046334862709	-0.019827375188469887	-0.021818555891513824	-0.023199502378702164	-0.023392045870423317
3.334999999999823	-0.014423525892198086	-0.01967008039355278	-0.021648457273840904	-0.023019611835479736	-0.023210790008306503
3.3399999999998222	-0.01429362315684557	-0.019514670595526695	-0.021480340510606766	-0.022841785103082657	-0.02303161285817623
3.3449999999998212	-0.014165334403514862	-0.019361140206456184	-0.02131420373916626	-0.022666024044156075	-0.022854510694742203
3.349999999999822	-0.01403865683823824	-0.019209478050470352	-0.02115003764629364	-0.022492315620183945	-0.02267947606742382
3.354999999999823	-0.013913583010435104	-0.019059672951698303	-0.02098783291876316	-0.02232065610587597	-0.022506503388285637
3.359999999999822	-0.013790106400847435	-0.01891171559691429	-0.020827583968639374	-0.0221510399132967	-0.022335588932037354
3.364999999999821	-0.013668219558894634	-0.018765587359666824	-0.020669272169470787	-0.021983452141284943	-0.022166715934872627
3.3699999999998216	-0.013547912240028381	-0.018621280789375305	-0.020512888208031654	-0.02181788720190525	-0.021999873220920563
3.3749999999998224	-0.013429174199700356	-0.018478775396943092	-0.02035842090845108	-0.02165432646870613	-0.021835051476955414
3.3799999999998214	-0.013311994262039661	-0.01833805814385414	-0.020205851644277573	-0.02149275876581669	-0.021672235801815987
3.3849999999998204	-0.013196355663239956	-0.01819910854101181	-0.02005516178905964	-0.02133317105472088	-0.021511413156986237
3.389999999999821	-0.013082249090075493	-0.018061906099319458	-0.019906340166926384	-0.02117554098367691	-0.021352563053369522
3.394999999999822	-0.01296965405344963	-0.017926432192325592	-0.019759362563490868	-0.02101985551416874	-0.02119567058980465
3.399999999999821	-0.012858555652201176	-0.01779266633093357	-0.019614210352301598	-0.020866094157099724	-0.021040713414549828
3.40499999999982	-0.012748937122523785	-0.017660582438111305	-0.019470863044261932	-0.020714236423373222	-0.020887674763798714
3.4099999999998207	-0.01264077890664339	-0.017530161887407303	-0.01932929828763008	-0.020564263686537743	-0.020736532285809517
3.4149999999998215	-0.012534060515463352	-0.017401376739144325	-0.019189491868019104	-0.020416151732206345	-0.020587265491485596
3.4199999999998205	-0.012428761459887028	-0.017274202778935432	-0.01905142143368721	-0.02026987634599209	-0.02043984644114971
3.4249999999998195	-0.012324859388172626	-0.017148615792393684	-0.01891505904495716	-0.020125413313508034	-0.020294256508350372
3.4299999999998203	-0.012222332879900932	-0.017024585977196693	-0.018780382350087166	-0.01998274214565754	-0.02015046775341034
3.434999999999821	-0.01212115865200758	-0.01690208725631237	-0.018647361546754837	-0.019841833040118217	-0.020008454099297523
3.43999999999982	-0.012021312490105629	-0.016781089827418327	-0.018515972420573235	-0.01970265805721283	-0.019868191331624985
3.444999999999819	-0.01192276831716299	-0.016661567613482475	-0.018386181443929672	-0.019565192982554436	-0.019729649648070335
3.44999999999982	-0.0118255028501153	-0.016543488949537277	-0.01825796626508236	-0.019429409876465797	-0.019592802971601486
3.4549999999998207	-0.011729489080607891	-0.016426824033260345	-0.01813129521906376	-0.019295277073979378	-0.0194576196372509
3.4599999999998197	-0.011634699068963528	-0.016311543062329292	-0.018006134778261185	-0.019162766635417938	-0.01932407170534134
3.4649999999998187	-0.011541108600795269	-0.01619761623442173	-0.017882458865642548	-0.01903185062110424	-0.019192129373550415
3.4699999999998195	-0.011448690667748451	-0.016085010021924973	-0.01776023767888546	-0.018902497366070747	-0.01906176470220089
3.4749999999998202	-0.011357413604855537	-0.015973692759871483	-0.017639437690377235	-0.018774675205349922	-0.018932942301034927
3.4799999999998192	-0.011267255060374737	-0.015863638371229172	-0.017520027235150337	-0.018648354336619377	-0.01880563609302044
3.4849999999998182	-0.011178182438015938	-0.015754805877804756	-0.017401976510882378	-0.018523503094911575	-0.01867981255054474
3.489999999999819	-0.011090169660747051	-0.015647172927856445	-0.01728525385260582	-0.01840009167790413	-0.01855544187128544
3.49499999999982	-0.011003189720213413	-0.015540702268481255	-0.017169829457998276	-0.0182780884206295	-0.018432488664984703
3.499999999999819	-0.010917210020124912	-0.015435365028679371	-0.017055664211511612	-0.018157459795475006	-0.018310924991965294
3.504999999999818	-0.010832206346094608	-0.015331125818192959	-0.016942733898758888	-0.018038176000118256	-0.018190719187259674
3.5099999999998186	-0.010748147964477539	-0.015227953903377056	-0.01683100312948227	-0.017920203506946564	-0.018071837723255157
3.5149999999998194	-0.01066500786691904	-0.015125819481909275	-0.016720440238714218	-0.017803512513637543	-0.017954248934984207
3.5199999999998184	-0.0105827571824193	-0.015024690888822079	-0.016611019149422646	-0.017688071355223656	-0.017837921157479286
3.5249999999998174	-0.010501368902623653	-0.014924537390470505	-0.016502700746059418	-0.017573848366737366	-0.017722824588418007
3.529999999999818	-0.010420814156532288	-0.014825325459241867	-0.016395457088947296	-0.017460810020565987	-0.01760892942547798
3.534999999999819	-0.010341065935790539	-0.014727029018104076	-0.016289260238409042	-0.01734893023967743	-0.017496198415756226
3.539999999999818	-0.010262097232043743	-0.014629613608121872	-0.01618407480418682	-0.017238175496459007	-0.0173846073448658
3.544999999999817	-0.010183881968259811	-0.01453305408358574	-0.016079874709248543	-0.017128515988588333	-0.017274122685194016
3.5499999999998177	-0.01010639313608408	-0.014437316916882992	-0.01597662828862667	-0.01701992005109787	-0.017164716497063637
3.5549999999998185	-0.010029606521129608	-0.014342378824949265	-0.015874309465289116	-0.016912361606955528	-0.017056358978152275
3.5599999999998175	-0.009953493252396584	-0.014248206280171871	-0.015772884711623192	-0.01680580899119377	-0.016949018463492393
3.5649999999998165	-0.00987803190946579	-0.014154775999486446	-0.01567232981324196	-0.01670023612678051	-0.016842668876051903
3.5699999999998173	-0.009803195483982563	-0.014062059111893177	-0.015572615899145603	-0.016595613211393356	-0.016737280413508415
3.574999999999818	-0.009728962555527687	-0.013970029540359974	-0.015473715960979462	-0.016491912305355072	-0.01663282699882984
3.579999999999817	-0.009655307047069073	-0.013878661207854748	-0.01537560299038887	-0.016389107331633568	-0.016529280692338943
3.584999999999816	-0.009582208469510078	-0.013787930831313133	-0.015278251841664314	-0.016287172213196754	-0.01642661541700363
3.589999999999817	-0.009509643539786339	-0.013697813265025616	-0.015181638300418854	-0.016186082735657692	-0.016324805095791817
3.5949999999998177	-0.009437591768801212	-0.01360828522592783	-0.0150857362896204	-0.016085809096693993	-0.01622382365167141
3.5999999999998167	-0.009366031736135483	-0.01351932343095541	-0.014990524388849735	-0.015986330807209015	-0.01612365059554577
3.6049999999998157	-0.009294943884015083	-0.013430907391011715	-0.014895977452397346	-0.015887625515460968	-0.016024257987737656
3.6099999999998165	-0.009224308654665947	-0.013343012891709805	-0.014802073128521442	-0.015789665281772614	-0.01592562347650528
3.6149999999998172	-0.009154107421636581	-0.013255623169243336	-0.014708790928125381	-0.01569242961704731	-0.015827726572752
3.6199999999998163	-0.009084321558475494	-0.013168716803193092	-0.014616110362112522	-0.015595899894833565	-0.015730543062090874
3.6249999999998153	-0.009014935232698917	-0.013082275167107582	-0.014524010941386223	-0.015500052832067013	-0.01563405431807041
3.629999999999816	-0.008945930749177933	-0.012996278703212738	-0.014432472176849842	-0.015404867008328438	-0.015538237057626247
3.634999999999817	-0.008877292275428772	-0.012910713441669941	-0.014341479167342186	-0.015310327522456646	-0.015443077310919762
3.639999999999816	-0.008809004910290241	-0.012825557962059975	-0.014251009561121464	-0.015216409228742123	-0.01534854806959629
3.644999999999815	-0.008741055615246296	-0.012740802019834518	-0.01416105031967163	-0.015123100019991398	-0.015254639089107513
3.6499999999998156	-0.008673429489135742	-0.012656427919864655	-0.01407158374786377	-0.01503038126975298	-0.015161330811679363
3.6549999999998164	-0.008606113493442535	-0.012572422623634338	-0.013982594013214111	-0.014938234351575375	-0.015068603679537773
3.6599999999998154	-0.00853909645229578	-0.0124887740239501	-0.01389406993985176	-0.014846647158265114	-0.014976447448134422
3.6649999999998144	-0.008472366258502007	-0.01240546628832817	-0.013805991970002651	-0.014755602926015854	-0.014884843491017818
3.669999999999815	-0.008405912667512894	-0.01232249103486538	-0.013718352653086185	-0.014665087684988976	-0.014793777838349342
3.674999999999816	-0.00833972543478012	-0.012239835225045681	-0.01363113522529602	-0.01457508746534586	-0.014703236520290375
3.679999999999815	-0.008273795247077942	-0.012157490476965904	-0.01354433037340641	-0.01448559109121561	-0.01461321022361517
3.684999999999814	-0.008208113722503185	-0.012075447477400303	-0.013457929715514183	-0.014396586455404758	-0.014523684047162533
3.6899999999998148	-0.008142673410475254	-0.01199369691312313	-0.013371918350458145	-0.014308062382042408	-0.014434647746384144
3.6949999999998155	-0.008077465929090977	-0.011912231333553791	-0.013286291621625423	-0.014220007695257664	-0.014346091076731682
3.6999999999998145	-0.00801248662173748	-0.011831043288111687	-0.013201038353145123	-0.01413241308182478	-0.014258003793656826
3.7049999999998136	-0.007947728037834167	-0.01175012532621622	-0.013116151094436646	-0.01404526922851801	-0.014170374721288681
3.7099999999998143	-0.007883185520768166	-0.011669475585222244	-0.013031624257564545	-0.013958568684756756	-0.014083199203014374
3.714999999999815	-0.007818853482604027	-0.01158908475190401	-0.012947448529303074	-0.013872303068637848	-0.013996466062963009
3.719999999999814	-0.007754728198051453	-0.011508950032293797	-0.012863618321716785	-0.01378646306693554	-0.013910169713199139
3.724999999999813	-0.0076908087357878685	-0.011429069563746452	-0.012780132703483105	-0.01370104681700468	-0.013824304565787315
3.729999999999814	-0.007627088576555252	-0.01134943775832653	-0.012696982361376286	-0.013616045005619526	-0.013738862238824368
3.7349999999998147	-0.007563566789031029	-0.011270052753388882	-0.012614165432751179	-0.013531453907489777	-0.013653839007019997
3.7399999999998137	-0.007500242441892624	-0.011190913617610931	-0.012531677260994911	-0.013447267934679985	-0.013569229282438755
3.7449999999998127	-0.007437113206833601	-0.01111201848834753	-0.012449515983462334	-0.013363483361899853	-0.013485029339790344
3.7499999999998135	-0.007374177686870098	-0.011033364571630955	-0.012367678806185722	-0.013280096463859081	-0.013401235453784466
3.7549999999998143	-0.00731143681332469	-0.010954955592751503	-0.012286162935197353	-0.013197102583944798	-0.013317842967808247
3.7599999999998133	-0.007248889654874802	-0.010876787826418877	-0.012204968370497227	-0.013114502653479576	-0.013234850950539112
3.7649999999998123	-0.007186538074165583	-0.010798863135278225	-0.012124094180762768	-0.013032290153205395	-0.013152255676686764
3.769999999999813	-0.007124381605535746	-0.010721183381974697	-0.012043539434671402	-0.012950466945767403	-0.013070056214928627
3.774999999999814	-0.007062422577291727	-0.010643750429153442	-0.01196330413222313	-0.012869029305875301	-0.012988251633942127
3.779999999999813	-0.007000661455094814	-0.01056656427681446	-0.01188338827341795	-0.012787976302206516	-0.012906838208436966
3.784999999999812	-0.0069391014985740185	-0.01048962865024805	-0.011803793720901012	-0.012707307934761047	-0.012825817801058292
3.7899999999998126	-0.0068777441047132015	-0.010412945412099361	-0.011724520474672318	-0.01262702513486147	-0.012745189480483532
3.7949999999998134	-0.006816592998802662	-0.010336518287658691	-0.01164556946605444	-0.012547126971185207	-0.012664953246712685
3.7999999999998124	-0.006755650043487549	-0.010260351002216339	-0.011566944420337677	-0.012467614375054836	-0.012585108168423176
3.8049999999998114	-0.006694919429719448	-0.01018444448709488	-0.01148864533752203	-0.012388486415147781	-0.012505657970905304
3.809999999999812	-0.0066344039514660835	-0.01010880433022976	-0.011410675942897797	-0.012309744954109192	-0.012426599860191345
3.814999999999813	-0.006574107334017754	-0.010033435188233852	-0.011333037167787552	-0.012231392785906792	-0.012347936630249023
3.819999999999812	-0.006514033768326044	-0.009958340786397457	-0.011255733668804169	-0.01215342991054058	-0.012269671075046062
3.824999999999811	-0.006454187445342541	-0.009883524850010872	-0.011178768239915371	-0.012075858190655708	-0.012191804125905037
3.8299999999998118	-0.006394572090357542	-0.009808992967009544	-0.011102142743766308	-0.011998679488897324	-0.012114335782825947
3.8349999999998126	-0.006335192825645208	-0.009734749794006348	-0.011025861836969852	-0.01192189659923315	-0.01203726977109909
3.8399999999998116	-0.0062760538421571255	-0.009660799987614155	-0.01094992645084858	-0.011845510452985764	-0.011960606090724468
3.8449999999998106	-0.006217160262167454	-0.009587149135768414	-0.010874344035983086	-0.011769524775445461	-0.011884351260960102
3.8499999999998114	-0.006158515810966492	-0.009513801895081997	-0.01079911645501852	-0.011693940497934818	-0.011808503419160843
3.854999999999812	-0.006100126542150974	-0.009440763853490353	-0.010724247433245182	-0.011618761345744133	-0.011733067221939564
3.859999999999811	-0.006041996646672487	-0.009368039667606354	-0.01064974069595337	-0.011543989181518555	-0.011658044531941414
3.86499999999981	-0.005984131712466478	-0.009295636788010597	-0.010575600899755955	-0.011469628661870956	-0.011583438143134117
3.869999999999811	-0.005926535930484533	-0.009223557077348232	-0.010501830838620663	-0.011395678855478764	-0.011509249918162823
3.8749999999998117	-0.0058692158199846745	-0.009151809848845005	-0.010428437031805515	-0.011322147212922573	-0.011435485444962978
3.8799999999998107	-0.005812174640595913	-0.00908039789646864	-0.010355421341955662	-0.01124903280287981	-0.011362144723534584
3.8849999999998097	-0.005755418911576271	-0.009009327739477158	-0.0102827874943614	-0.011176340281963348	-0.011289230547845364
3.8899999999998105	-0.005698953289538622	-0.008938605897128582	-0.010210542008280754	-0.01110407430678606	-0.011216748505830765
3.8949999999998113	-0.005642781965434551	-0.008868234232068062	-0.010138686746358871	-0.011032233014702797	-0.011144697666168213
3.8999999999998103	-0.005586911458522081	-0.008798222057521343	-0.0100672272965312	-0.010960821993649006	-0.011073082685470581
3.9049999999998093	-0.005531345959752798	-0.008728573098778725	-0.00999616552144289	-0.010889844968914986	-0.011001906357705593
3.90999999999981	-0.005476090125739574	-0.008659292943775654	-0.009925507940351963	-0.010819303803145885	-0.010931172408163548
3.914999999999811	-0.005421149544417858	-0.008590384386479855	-0.009855256415903568	-0.010749200358986855	-0.010860880836844444
3.91999999999981	-0.005366527941077948	-0.008521855808794498	-0.009785414673388004	-0.010679536499083042	-0.010791035369038582
3.924999999999809	-0.005312230437994003	-0.008453709073364735	-0.00971598643809557	-0.010610315948724747	-0.01072163786739111
3.9299999999998096	-0.005258261691778898	-0.00838595163077116	-0.009646977297961712	-0.010541543364524841	-0.0106526929885149
3.9349999999998104	-0.005204626824706793	-0.008318588137626648	-0.00957838911563158	-0.010473216883838177	-0.010584200732409954
3.9399999999998094	-0.0051513295620679855	-0.008251620456576347	-0.009510224685072899	-0.0104053420946002	-0.010516163893043995
3.9449999999998084	-0.005098373629152775	-0.008185054175555706	-0.009442487731575966	-0.010337918065488338	-0.010448583401739597
3.949999999999809	-0.005045764148235321	-0.008118894882500172	-0.00937518198043108	-0.010270949453115463	-0.010381463915109634
3.95499999999981	-0.004993504844605923	-0.008053147234022617	-0.00930830929428339	-0.010204438120126724	-0.010314805433154106
3.959999999999809	-0.004941599443554878	-0.007987813092768192	-0.00924187246710062	-0.010138383135199547	-0.010248608887195587
3.964999999999808	-0.004890051204711199	-0.007922896184027195	-0.009175874292850494	-0.01007278822362423	-0.010182878002524376
3.969999999999809	-0.0048388647846877575	-0.007858402095735073	-0.00911031849682331	-0.010007654316723347	-0.010117612779140472
3.9749999999998096	-0.004788042977452278	-0.007794333156198263	-0.009045206010341644	-0.009942983277142048	-0.010052813217043877
3.9799999999998086	-0.004737588576972485	-0.007730692625045776	-0.008980539627373219	-0.009878775104880333	-0.009988483041524887
3.9849999999998076	-0.00468750623986125	-0.007667483761906624	-0.008916320279240608	-0.009815030731260777	-0.009924621321260929
3.9899999999998084	-0.004637798294425011	-0.007604710292071104	-0.008852551691234112	-0.009751752950251102	-0.009861230850219727
3.994999999999809	-0.004588467068970203	-0.0075423745438456535	-0.008789234794676304	-0.009688940830528736	-0.00979830976575613
3.999999999999808	-0.004539515823125839	-0.0074804783798754215	-0.008726371452212334	-0.009626595303416252	-0.009735860861837864
4.004999999999807	-0.004490946885198355	-0.007419025059789419	-0.008663961663842201	-0.009564717300236225	-0.009673883207142353
4.009999999999808	-0.004442762117832899	-0.007358016911894083	-0.008602007292211056	-0.009503306820988655	-0.009612376801669598
4.014999999999809	-0.0043949647806584835	-0.007297454867511988	-0.008540509268641472	-0.009442362934350967	-0.009551342576742172
4.019999999999808	-0.00434755627065897	-0.007237342651933432	-0.008479469455778599	-0.009381887502968311	-0.009490780532360077
4.024999999999807	-0.004300539381802082	-0.007177681662142277	-0.008418887853622437	-0.009321878664195538	-0.009430689737200737
4.0299999999998075	-0.00425391411408782	-0.007118471432477236	-0.008358764462172985	-0.009262336418032646	-0.009371069259941578
4.034999999999808	-0.004207683727145195	-0.007059715688228607	-0.008299100212752819	-0.009203260764479637	-0.009311920031905174
4.039999999999807	-0.0041618491522967815	-0.007001413963735104	-0.008239895105361938	-0.009144650772213936	-0.009253240190446377
4.044999999999806	-0.004116411320865154	-0.006943568587303162	-0.008181149140000343	-0.009086505509912968	-0.009195029735565186
4.049999999999807	-0.004071371629834175	-0.006886178627610207	-0.008122862316668034	-0.009028824046254158	-0.009137286804616451
4.054999999999808	-0.004026731010526419	-0.006829246878623962	-0.00806503463536501	-0.008971604518592358	-0.0090800104662776
4.059999999999807	-0.00398249039426446	-0.006772772409021854	-0.008007665164768696	-0.008914846926927567	-0.009023199789226055
4.064999999999806	-0.003938650246709585	-0.0067167566157877445	-0.007950752973556519	-0.008858549408614635	-0.00896685291081667
4.069999999999807	-0.0038952112663537264	-0.0066611976362764835	-0.007894297130405903	-0.008802710101008415	-0.008910967968404293
4.074999999999807	-0.003852173686027527	-0.006606097333133221	-0.007838298566639423	-0.008747328072786331	-0.008855544961988926
4.0799999999998064	-0.0038095377385616302	-0.006551454309374094	-0.007782754022628069	-0.008692399598658085	-0.008800579234957695
4.0849999999998055	-0.003767303889617324	-0.0064972699619829655	-0.0077276634983718395	-0.008637924678623676	-0.0087460707873106
4.089999999999806	-0.0037254714407026768	-0.006443541031330824	-0.007673024665564299	-0.008583899587392807	-0.008692015893757343
4.094999999999807	-0.0036840408574789762	-0.006390269845724106	-0.007618837058544159	-0.008530325256288052	-0.008638414554297924
4.099999999999806	-0.0036430112086236477	-0.0063374531455338	-0.007565098349004984	-0.008477195166051388	-0.008585263043642044
4.104999999999805	-0.003602382494136691	-0.006285091862082481	-0.007511807139962912	-0.00842451024800539	-0.00853255856782198
4.109999999999806	-0.003562154248356819	-0.006233184132725	-0.00745896203443408	-0.008372264914214611	-0.008480300195515156
4.114999999999807	-0.0035223248414695263	-0.006181727629154921	-0.007406559307128191	-0.008320458233356476	-0.008428482338786125
4.119999999999806	-0.0034828947391361	-0.006130723282694817	-0.0073545994237065315	-0.008269088342785835	-0.008377104066312313
4.124999999999805	-0.003443862311542034	-0.006080167833715677	-0.007303077727556229	-0.008218150585889816	-0.008326162584125996
4.129999999999805	-0.0034052268601953983	-0.006030060350894928	-0.007251992356032133	-0.00816764310002327	-0.008275655098259449
4.134999999999806	-0.0033669867552816868	-0.005980398505926132	-0.00720134237781167	-0.008117562159895897	-0.008225576020777225
4.139999999999805	-0.0033291412983089685	-0.005931181367486715	-0.007151123136281967	-0.0080679040402174	-0.008175925351679325
4.144999999999804	-0.0032916886266320944	-0.005882406607270241	-0.007101333700120449	-0.008018666878342628	-0.008126698434352875
4.149999999999805	-0.0032546278089284897	-0.005834072362631559	-0.007051970809698105	-0.007969846948981285	-0.008077891543507576
4.154999999999806	-0.003217956516891718	-0.00578617537394166	-0.0070030298084020615	-0.007921438664197922	-0.00802950095385313
4.159999999999805	-0.003181674052029848	-0.0057387142442166805	-0.006954510696232319	-0.007873442023992538	-0.007981523871421814
4.164999999999804	-0.0031457778532058	-0.005691686645150185	-0.006906408350914717	-0.007825851440429688	-0.007933957502245903
4.1699999999998045	-0.003110266523435712	-0.005645089782774448	-0.006858719978481531	-0.0077786631882190704	-0.00788679625838995
4.174999999999805	-0.0030751379672437906	-0.005598921794444323	-0.006811443250626326	-0.007731873542070389	-0.007840038277208805
4.179999999999804	-0.0030403900891542435	-0.0055531784892082214	-0.006764573976397514	-0.007685479708015919	-0.007793677505105734
4.184999999999803	-0.003006021725013852	-0.00550785893574357	-0.006718110293149948	-0.007639477029442787	-0.007747712079435587
4.189999999999804	-0.0029720293823629618	-0.0054629589430987835	-0.0066720470786094666	-0.007593861781060696	-0.007702137343585491
[truncated: 162 more rows]

## Sheet: Figure 1(d,bottom)
	$\Delta\bar{e}_c(z)$ (a.u.)
z (a.u.)	os-MP2	ss-MP2
[truncated: 2,001 more rows]

## Sheet: Figure 1(e,top)
	|Int. Energy Error| (kcal /mol)
[truncated: 6 more rows]

## Sheet: Figure 1(e,bottom)
	Relative Error (%)
[truncated: 97 more rows]

[truncated: 55 more sheets: Figure 2(a), Figure 3(a), Figure 3(b), Figure 4(a), Figure 4(b), Figure 4(c), Figure 4(d), Figure 5, Figure 6, Figure S1, Figure S2, Figure S3, Figure S4, Figures S5, Figure S6, Figure S7(a), Figure S7(b), Figure S7(c), Figure S7(d), Figure S8(a) …]
